# Supplementary material for: Development of a sequencing system for spatial decoding of DNA barcode molecules at single-molecule resolution
Source: Commun Biol. 2020 Dec 18;3:788. doi: 10.1038/s42003-020-01499-8 (PMC7749132; doi:10.1038/s42003-020-01499-8)
Supplement: Supplementary file 4 — Supplementary Data 1 [file 42003_2020_1499_MOESM4_ESM.xlsx]

## Sheet: Fig.1e
	Fig.1e individual plots				Fig.1e averaged
	Var1	Freq	FOV		Var1	mean	sd
	<=4bp	887	1		<=4bp	798.375	47.7729
	Unidentified	708	1		Unidentified	777.625	33.1016
	B_01	30	1		B_01	30.4375	5.37858
	B_02	27	1		B_02	31.5	4.50185
	B_03	61	1		B_03	46.5625	7.16444
	B_04	43	1		B_04	48.0625	4.63995
	B_05	26	1		B_05	30.3125	7.33684
	B_06	39	1		B_06	41.25	5.44671
	B_07	29	1		B_07	19.125	5.90903
	B_08	44	1		B_08	46.25	5.0266
	B_09	53	1		B_09	49.9375	6.67801
	B_10	56	1		B_10	68.8125	6.42099
	B_11	49	1		B_11	46.25	6.84592
	B_12	42	1		B_12	45.5625	5.60914
	B_13	43	1		B_13	44.3125	6.30046
	B_14	18	1		B_14	17.0625	3.64177
	B_15	34	1		B_15	30.9375	5.1312
	B_16	50	1		B_16	45.0625	6.79675
	B_17	43	1		B_17	38.0625	4.0078
	B_18	40	1		B_18	43.4375	6.09884
	B_19	28	1		B_19	27.875	6.28092
	B_20	28	1		B_20	29.1875	4.21456
	B_21	25	1		B_21	24.625	4.33397
	B_22	38	1		B_22	37.3125	5.7471
	B_23	29	1		B_23	29.5625	6.39759
	B_24	59	1		B_24	53.375	9.68762
	B_25	50	1		B_25	51.4375	5.71511
	B_26	44	1		B_26	55.375	6.61186
	B_27	49	1		B_27	48.3125	7.55177
	B_28	29	1		B_28	31.5	6.20752
	B_29	37	1		B_29	35.1875	4.87468
	B_30	26	1		B_30	27.1875	4.33926
	<=4bp	799	2
	Unidentified	797	2
	B_01	30	2
	B_02	35	2
	B_03	41	2
	B_04	49	2
	B_05	33	2
	B_06	53	2
	B_07	12	2
	B_08	46	2
	B_09	42	2
	B_10	62	2
	B_11	48	2
	B_12	36	2
	B_13	35	2
	B_14	19	2
	B_15	30	2
	B_16	48	2
	B_17	37	2
	B_18	58	2
	B_19	30	2
	B_20	26	2
	B_21	24	2
	B_22	41	2
	B_23	27	2
	B_24	52	2
	B_25	50	2
	B_26	56	2
	B_27	39	2
	B_28	24	2
	B_29	41	2
	B_30	29	2
	<=4bp	818	3
	Unidentified	784	3
	B_01	36	3
	B_02	36	3
	B_03	45	3
	B_04	55	3
	B_05	21	3
	B_06	47	3
	B_07	25	3
	B_08	52	3
	B_09	51	3
	B_10	69	3
	B_11	53	3
	B_12	39	3
	B_13	44	3
	B_14	21	3
	B_15	35	3
	B_16	40	3
	B_17	33	3
	B_18	41	3
	B_19	37	3
	B_20	27	3
	B_21	24	3
	B_22	41	3
	B_23	38	3
	B_24	43	3
	B_25	40	3
	B_26	58	3
	B_27	39	3
	B_28	38	3
	B_29	34	3
	B_30	29	3
	<=4bp	745	4
	Unidentified	730	4
	B_01	30	4
	B_02	30	4
	B_03	55	4
	B_04	44	4
	B_05	32	4
	B_06	39	4
	B_07	16	4
	B_08	53	4
	B_09	48	4
	B_10	73	4
	B_11	64	4
	B_12	53	4
	B_13	47	4
	B_14	17	4
	B_15	42	4
	B_16	51	4
	B_17	40	4
	B_18	52	4
	B_19	38	4
	B_20	29	4
	B_21	26	4
	B_22	32	4
	B_23	28	4
	B_24	50	4
	B_25	56	4
	B_26	66	4
	B_27	68	4
	B_28	41	4
	B_29	34	4
	B_30	25	4
	<=4bp	758	5
	Unidentified	806	5
	B_01	33	5
	B_02	32	5
	B_03	45	5
	B_04	49	5
	B_05	42	5
	B_06	32	5
	B_07	9	5
	B_08	50	5
	B_09	41	5
	B_10	68	5
	B_11	46	5
	B_12	45	5
	B_13	47	5
	B_14	20	5
	B_15	27	5
	B_16	33	5
	B_17	38	5
	B_18	45	5
	B_19	22	5
	B_20	37	5
	B_21	22	5
	B_22	35	5
	B_23	29	5
	B_24	47	5
	B_25	63	5
	B_26	50	5
	B_27	53	5
	B_28	24	5
	B_29	35	5
	B_30	24	5
	<=4bp	761	6
	Unidentified	790	6
	B_01	37	6
	B_02	26	6
	B_03	46	6
	B_04	47	6
	B_05	29	6
	B_06	43	6
	B_07	15	6
	B_08	47	6
	B_09	47	6
	B_10	69	6
	B_11	46	6
	B_12	42	6
	B_13	38	6
	B_14	16	6
	B_15	32	6
	B_16	44	6
	B_17	38	6
	B_18	42	6
	B_19	25	6
	B_20	32	6
	B_21	25	6
	B_22	41	6
	B_23	23	6
	B_24	58	6
	B_25	56	6
	B_26	64	6
	B_27	54	6
	B_28	25	6
	B_29	34	6
	B_30	28	6
	<=4bp	809	7
	Unidentified	759	7
	B_01	27	7
	B_02	37	7
	B_03	44	7
	B_04	46	7
	B_05	20	7
	B_06	44	7
	B_07	23	7
	B_08	43	7
	B_09	64	7
	B_10	57	7
	B_11	43	7
	B_12	51	7
	B_13	42	7
	B_14	14	7
	B_15	33	7
	B_16	43	7
	B_17	42	7
	B_18	47	7
	B_19	21	7
	B_20	23	7
	B_21	23	7
	B_22	39	7
	B_23	29	7
	B_24	78	7
	B_25	54	7
	B_26	57	7
	B_27	53	7
	B_28	30	7
	B_29	34	7
	B_30	32	7
	<=4bp	808	8
	Unidentified	768	8
	B_01	35	8
	B_02	23	8
	B_03	44	8
	B_04	38	8
	B_05	44	8
	B_06	38	8
	B_07	21	8
	B_08	49	8
	B_09	44	8
	B_10	69	8
	B_11	53	8
	B_12	48	8
	B_13	46	8
	B_14	19	8
	B_15	34	8
	B_16	47	8
	B_17	40	8
	B_18	44	8
	B_19	23	8
	B_20	31	8
	B_21	31	8
	B_22	43	8
	B_23	34	8
	B_24	67	8
	B_25	45	8
	B_26	63	8
	B_27	47	8
	B_28	39	8
	B_29	37	8
	B_30	23	8
	<=4bp	830	9
	Unidentified	797	9
	B_01	17	9
	B_02	33	9
	B_03	42	9
	B_04	50	9
	B_05	22	9
	B_06	40	9
	B_07	18	9
	B_08	39	9
	B_09	47	9
	B_10	73	9
	B_11	40	9
	B_12	39	9
	B_13	59	9
	B_14	21	9
	B_15	24	9
	B_16	52	9
	B_17	38	9
	B_18	39	9
	B_19	35	9
	B_20	30	9
	B_21	17	9
	B_22	33	9
	B_23	25	9
	B_24	45	9
	B_25	49	9
	B_26	50	9
	B_27	49	9
	B_28	27	9
	B_29	34	9
	B_30	27	9
	<=4bp	801	10
	Unidentified	823	10
	B_01	27	10
	B_02	28	10
	B_03	44	10
	B_04	45	10
	B_05	29	10
	B_06	47	10
	B_07	11	10
	B_08	51	10
	B_09	53	10
	B_10	66	10
	B_11	38	10
	B_12	47	10
	B_13	47	10
	B_14	6	10
	B_15	33	10
	B_16	38	10
	B_17	44	10
	B_18	40	10
	B_19	34	10
	B_20	25	10
	B_21	22	10
	B_22	29	10
	B_23	24	10
	B_24	51	10
	B_25	51	10
	B_26	46	10
	B_27	52	10
	B_28	31	10
	B_29	37	10
	B_30	26	10
	<=4bp	838	11
	Unidentified	784	11
	B_01	27	11
	B_02	35	11
	B_03	44	11
	B_04	51	11
	B_05	24	11
	B_06	48	11
	B_07	14	11
	B_08	44	11
	B_09	53	11
	B_10	71	11
	B_11	35	11
	B_12	47	11
	B_13	50	11
	B_14	15	11
	B_15	37	11
	B_16	41	11
	B_17	31	11
	B_18	42	11
	B_19	30	11
	B_20	29	11
	B_21	25	11
	B_22	31	11
	B_23	35	11
	B_24	48	11
	B_25	51	11
	B_26	55	11
	B_27	52	11
	B_28	37	11
	B_29	34	11
	B_30	23	11
	<=4bp	720	12
	Unidentified	776	12
	B_01	28	12
	B_02	28	12
	B_03	51	12
	B_04	50	12
	B_05	30	12
	B_06	40	12
	B_07	22	12
	B_08	41	12
	B_09	54	12
	B_10	81	12
	B_11	50	12
	B_12	41	12
	B_13	45	12
	B_14	17	12
	B_15	29	12
	B_16	40	12
	B_17	40	12
	B_18	44	12
	B_19	24	12
	B_20	28	12
	B_21	32	12
	B_22	30	12
	B_23	27	12
	B_24	51	12
	B_25	49	12
	B_26	64	12
	B_27	44	12
	B_28	41	12
	B_29	34	12
	B_30	36	12
	<=4bp	774	13
	Unidentified	823	13
	B_01	35	13
	B_02	33	13
	B_03	36	13
	B_04	51	13
	B_05	34	13
	B_06	38	13
	B_07	26	13
	B_08	54	13
	B_09	40	13
	B_10	70	13
	B_11	43	13
	B_12	50	13
	B_13	39	13
	B_14	18	13
	B_15	25	13
	B_16	36	13
	B_17	38	13
	B_18	43	13
	B_19	30	13
	B_20	23	13
	B_21	18	13
	B_22	37	13
	B_23	15	13
	B_24	43	13
	B_25	58	13
	B_26	53	13
	B_27	36	13
	B_28	27	13
	B_29	41	13
	B_30	34	13
	<=4bp	868	14
	Unidentified	795	14
	B_01	38	14
	B_02	40	14
	B_03	54	14
	B_04	49	14
	B_05	25	14
	B_06	34	14
	B_07	25	14
	B_08	40	14
	B_09	52	14
	B_10	73	14
	B_11	44	14
	B_12	57	14
	B_13	50	14
	B_14	15	14
	B_15	22	14
	B_16	47	14
	B_17	42	14
	B_18	32	14
	B_19	21	14
	B_20	38	14
	B_21	21	14
	B_22	43	14
	B_23	40	14
	B_24	44	14
	B_25	56	14
	B_26	58	14
	B_27	45	14
	B_28	24	14
	B_29	22	14
	B_30	29	14
	<=4bp	829	15
	Unidentified	776	15
	B_01	32	15
	B_02	30	15
	B_03	57	15
	B_04	57	15
	B_05	34	15
	B_06	38	15
	B_07	22	15
	B_08	39	15
	B_09	49	15
	B_10	76	15
	B_11	45	15
	B_12	45	15
	B_13	33	15
	B_14	17	15
	B_15	29	15
	B_16	56	15
	B_17	33	15
	B_18	37	15
	B_19	17	15
	B_20	31	15
	B_21	31	15
	B_22	34	15
	B_23	34	15
	B_24	55	15
	B_25	44	15
	B_26	51	15
	B_27	47	15
	B_28	34	15
	B_29	31	15
	B_30	25	15
	<=4bp	729	16
	Unidentified	726	16
	B_01	25	16
	B_02	31	16
	B_03	36	16
	B_04	45	16
	B_05	40	16
	B_06	40	16
	B_07	18	16
	B_08	48	16
	B_09	61	16
	B_10	68	16
	B_11	43	16
	B_12	47	16
	B_13	44	16
	B_14	20	16
	B_15	29	16
	B_16	55	16
	B_17	32	16
	B_18	49	16
	B_19	31	16
	B_20	30	16
	B_21	28	16
	B_22	50	16
	B_23	36	16
	B_24	63	16
	B_25	51	16
	B_26	51	16
	B_27	46	16
	B_28	33	16
	B_29	44	16
	B_30	19	16

## Sheet: Fig.1f
	Fig.1f individual traces					Fig.1f_averaged
	Cycle#	Spot_#	Read_length	Barcode_ID		Cycle#	Read_length	Category
	1	1	1	Unidentified		1	1.16989	identified
	2	1	1	Unidentified		2	2.6043	identified
	3	1	1	Unidentified		3	3.93763	identified
	4	1	1	Unidentified		4	5.1957	identified
	5	1	1	Unidentified		5	6.45376	identified
	6	1	1	Unidentified		6	7.74409	identified
	7	1	1	Unidentified		7	9.02796	identified
	8	1	1	Unidentified		8	10.3118	identified
	9	1	1	Unidentified		9	11.5634	identified
	10	1	1	Unidentified		10	12.7978	identified
	11	1	1	Unidentified		11	13.9935	identified
	12	1	1	Unidentified		12	15.0882	identified
	13	1	1	Unidentified		13	16.1763	identified
	14	1	1	Unidentified		14	17.2172	identified
	15	1	1	Unidentified		15	18.286	identified
	16	1	1	Unidentified		16	19.3097	identified
	17	1	1	Unidentified		17	20.2323	identified
	18	1	1	Unidentified		18	21.1097	identified
	19	1	1	Unidentified		19	21.9742	identified
	20	1	1	Unidentified		20	22.7333	identified
	21	1	1	Unidentified		21	23.5312	identified
	22	1	2	Unidentified		22	24.2215	identified
	23	1	4	Unidentified		23	24.8817	identified
	24	1	5	Unidentified		24	25.4839	identified
	1	2	0	<=4bp		1	1.17094	Unidentified
	2	2	1	<=4bp		2	2.50855	Unidentified
	3	2	1	<=4bp		3	3.75641	Unidentified
	4	2	1	<=4bp		4	4.82906	Unidentified
	5	2	1	<=4bp		5	5.86325	Unidentified
	6	2	1	<=4bp		6	6.7735	Unidentified
	7	2	1	<=4bp		7	7.46154	Unidentified
	8	2	1	<=4bp		8	8.04701	Unidentified
	9	2	1	<=4bp		9	8.50427	Unidentified
	10	2	1	<=4bp		10	8.99573	Unidentified
	11	2	1	<=4bp		11	9.39744	Unidentified
	12	2	1	<=4bp		12	9.76496	Unidentified
	13	2	1	<=4bp		13	10.0513	Unidentified
	14	2	1	<=4bp		14	10.3718	Unidentified
	15	2	1	<=4bp		15	10.7265	Unidentified
	16	2	1	<=4bp		16	11.0427	Unidentified
	17	2	1	<=4bp		17	11.2949	Unidentified
	18	2	1	<=4bp		18	11.547	Unidentified
	19	2	1	<=4bp		19	11.7991	Unidentified
	20	2	1	<=4bp		20	12.0598	Unidentified
	21	2	1	<=4bp		21	12.3462	Unidentified
	22	2	1	<=4bp		22	12.6197	Unidentified
	23	2	1	<=4bp		23	12.8632	Unidentified
	24	2	1	<=4bp		24	13.0342	Unidentified
	1	3	1	B_18
	2	3	2	B_18
	3	3	4	B_18
	4	3	4	B_18
	5	3	6	B_18
	6	3	9	B_18
	7	3	10	B_18
	8	3	11	B_18
	9	3	13	B_18
	10	3	15	B_18
	11	3	16	B_18
	12	3	17	B_18
	13	3	18	B_18
	14	3	19	B_18
	15	3	21	B_18
	16	3	21	B_18
	17	3	21	B_18
	18	3	21	B_18
	19	3	21	B_18
	20	3	21	B_18
	21	3	21	B_18
	22	3	21	B_18
	23	3	21	B_18
	24	3	21	B_18
	1	4	1	B_24
	2	4	3	B_24
	3	4	6	B_24
	4	4	8	B_24
	5	4	9	B_24
	6	4	9	B_24
	7	4	11	B_24
	8	4	12	B_24
	9	4	14	B_24
	10	4	15	B_24
	11	4	17	B_24
	12	4	19	B_24
	13	4	20	B_24
	14	4	23	B_24
	15	4	26	B_24
	16	4	28	B_24
	17	4	28	B_24
	18	4	28	B_24
	19	4	28	B_24
	20	4	28	B_24
	21	4	28	B_24
	22	4	29	B_24
	23	4	29	B_24
	24	4	29	B_24
	1	5	0	B_13
	2	5	0	B_13
	3	5	0	B_13
	4	5	0	B_13
	5	5	0	B_13
	6	5	1	B_13
	7	5	1	B_13
	8	5	1	B_13
	9	5	1	B_13
	10	5	2	B_13
	11	5	3	B_13
	12	5	5	B_13
	13	5	6	B_13
	14	5	6	B_13
	15	5	7	B_13
	16	5	9	B_13
	17	5	10	B_13
	18	5	12	B_13
	19	5	14	B_13
	20	5	15	B_13
	21	5	16	B_13
	22	5	17	B_13
	23	5	19	B_13
	24	5	21	B_13
	1	6	1	B_28
	2	6	2	B_28
	3	6	4	B_28
	4	6	5	B_28
	5	6	6	B_28
	6	6	7	B_28
	7	6	9	B_28
	8	6	11	B_28
	9	6	12	B_28
	10	6	14	B_28
	11	6	15	B_28
	12	6	16	B_28
	13	6	19	B_28
	14	6	20	B_28
	15	6	22	B_28
	16	6	23	B_28
	17	6	24	B_28
	18	6	25	B_28
	19	6	26	B_28
	20	6	26	B_28
	21	6	26	B_28
	22	6	26	B_28
	23	6	26	B_28
	24	6	26	B_28
	1	7	1	B_24
	2	7	4	B_24
	3	7	6	B_24
	4	7	8	B_24
	5	7	10	B_24
	6	7	11	B_24
	7	7	13	B_24
	8	7	13	B_24
	9	7	15	B_24
	10	7	16	B_24
	11	7	19	B_24
	12	7	20	B_24
	13	7	23	B_24
	14	7	23	B_24
	15	7	25	B_24
	16	7	26	B_24
	17	7	28	B_24
	18	7	31	B_24
	19	7	31	B_24
	20	7	31	B_24
	21	7	32	B_24
	22	7	34	B_24
	23	7	35	B_24
	24	7	37	B_24
	1	8	1	<=4bp
	2	8	1	<=4bp
	3	8	1	<=4bp
	4	8	1	<=4bp
	5	8	1	<=4bp
	6	8	1	<=4bp
	7	8	1	<=4bp
	8	8	1	<=4bp
	9	8	1	<=4bp
	10	8	1	<=4bp
	11	8	1	<=4bp
	12	8	1	<=4bp
	13	8	1	<=4bp
	14	8	2	<=4bp
	15	8	2	<=4bp
	16	8	2	<=4bp
	17	8	2	<=4bp
	18	8	2	<=4bp
	19	8	2	<=4bp
	20	8	2	<=4bp
	21	8	2	<=4bp
	22	8	2	<=4bp
	23	8	2	<=4bp
	24	8	2	<=4bp
	1	9	1	B_04
	2	9	2	B_04
	3	9	4	B_04
	4	9	4	B_04
	5	9	5	B_04
	6	9	6	B_04
	7	9	7	B_04
	8	9	9	B_04
	9	9	11	B_04
	10	9	14	B_04
	11	9	14	B_04
	12	9	16	B_04
	13	9	18	B_04
	14	9	20	B_04
	15	9	21	B_04
	16	9	23	B_04
	17	9	26	B_04
	18	9	27	B_04
	19	9	27	B_04
	20	9	27	B_04
	21	9	27	B_04
	22	9	27	B_04
	23	9	27	B_04
	24	9	27	B_04
	1	10	0	B_26
	2	10	2	B_26
	3	10	3	B_26
	4	10	5	B_26
	5	10	7	B_26
	6	10	9	B_26
	7	10	12	B_26
	8	10	14	B_26
	9	10	14	B_26
	10	10	16	B_26
	11	10	17	B_26
	12	10	17	B_26
	13	10	19	B_26
	14	10	20	B_26
	15	10	22	B_26
	16	10	24	B_26
	17	10	26	B_26
	18	10	26	B_26
	19	10	27	B_26
	20	10	28	B_26
	21	10	29	B_26
	22	10	30	B_26
	23	10	32	B_26
	24	10	35	B_26
	1	11	2	B_09
	2	11	3	B_09
	3	11	4	B_09
	4	11	5	B_09
	5	11	6	B_09
	6	11	6	B_09
	7	11	7	B_09
	8	11	7	B_09
	9	11	8	B_09
	10	11	10	B_09
	11	11	12	B_09
	12	11	14	B_09
	13	11	16	B_09
	14	11	17	B_09
	15	11	18	B_09
	16	11	18	B_09
	17	11	19	B_09
	18	11	20	B_09
	19	11	20	B_09
	20	11	21	B_09
	21	11	24	B_09
	22	11	24	B_09
	23	11	25	B_09
	24	11	26	B_09
	1	12	1	Unidentified
	2	12	4	Unidentified
	3	12	5	Unidentified
	4	12	7	Unidentified
	5	12	8	Unidentified
	6	12	10	Unidentified
	7	12	13	Unidentified
	8	12	15	Unidentified
	9	12	16	Unidentified
	10	12	17	Unidentified
	11	12	19	Unidentified
	12	12	21	Unidentified
	13	12	21	Unidentified
	14	12	21	Unidentified
	15	12	21	Unidentified
	16	12	21	Unidentified
	17	12	21	Unidentified
	18	12	21	Unidentified
	19	12	21	Unidentified
	20	12	21	Unidentified
	21	12	21	Unidentified
	22	12	21	Unidentified
	23	12	21	Unidentified
	24	12	21	Unidentified
	1	13	1	B_13
	2	13	2	B_13
	3	13	3	B_13
	4	13	5	B_13
	5	13	6	B_13
	6	13	7	B_13
	7	13	8	B_13
	8	13	10	B_13
	9	13	11	B_13
	10	13	13	B_13
	11	13	13	B_13
	12	13	14	B_13
	13	13	15	B_13
	14	13	16	B_13
	15	13	18	B_13
	16	13	20	B_13
	17	13	21	B_13
	18	13	22	B_13
	19	13	24	B_13
	20	13	24	B_13
	21	13	24	B_13
	22	13	24	B_13
	23	13	24	B_13
	24	13	24	B_13
	1	14	0	<=4bp
	2	14	0	<=4bp
	3	14	0	<=4bp
	4	14	0	<=4bp
	5	14	0	<=4bp
	6	14	0	<=4bp
	7	14	0	<=4bp
	8	14	0	<=4bp
	9	14	0	<=4bp
	10	14	0	<=4bp
	11	14	0	<=4bp
	12	14	0	<=4bp
	13	14	0	<=4bp
	14	14	0	<=4bp
	15	14	0	<=4bp
	16	14	0	<=4bp
	17	14	0	<=4bp
	18	14	0	<=4bp
	19	14	0	<=4bp
	20	14	0	<=4bp
	21	14	0	<=4bp
	22	14	0	<=4bp
	23	14	0	<=4bp
	24	14	0	<=4bp
	1	15	0	B_16
	2	15	1	B_16
	3	15	2	B_16
	4	15	2	B_16
	5	15	2	B_16
	6	15	3	B_16
	7	15	4	B_16
	8	15	5	B_16
	9	15	8	B_16
	10	15	11	B_16
	11	15	12	B_16
	12	15	14	B_16
	13	15	16	B_16
	14	15	17	B_16
	15	15	18	B_16
	16	15	20	B_16
	17	15	21	B_16
	18	15	22	B_16
	19	15	23	B_16
	20	15	25	B_16
	21	15	26	B_16
	22	15	26	B_16
	23	15	26	B_16
	24	15	26	B_16
	1	16	2	B_22
	2	16	3	B_22
	3	16	6	B_22
	4	16	7	B_22
	5	16	8	B_22
	6	16	11	B_22
	7	16	11	B_22
	8	16	12	B_22
	9	16	12	B_22
	10	16	15	B_22
	11	16	17	B_22
	12	16	19	B_22
	13	16	21	B_22
	14	16	23	B_22
	15	16	24	B_22
	16	16	26	B_22
	17	16	26	B_22
	18	16	26	B_22
	19	16	26	B_22
	20	16	26	B_22
	21	16	26	B_22
	22	16	26	B_22
	23	16	26	B_22
	24	16	26	B_22
	1	17	0	<=4bp
	2	17	0	<=4bp
	3	17	0	<=4bp
	4	17	0	<=4bp
	5	17	0	<=4bp
	6	17	0	<=4bp
	7	17	0	<=4bp
	8	17	0	<=4bp
	9	17	0	<=4bp
	10	17	0	<=4bp
	11	17	0	<=4bp
	12	17	0	<=4bp
	13	17	0	<=4bp
	14	17	0	<=4bp
	15	17	0	<=4bp
	16	17	0	<=4bp
	17	17	0	<=4bp
	18	17	0	<=4bp
	19	17	0	<=4bp
	20	17	0	<=4bp
	21	17	0	<=4bp
	22	17	0	<=4bp
	23	17	0	<=4bp
	24	17	0	<=4bp
	1	18	1	B_10
	2	18	2	B_10
	3	18	3	B_10
	4	18	4	B_10
	5	18	6	B_10
	6	18	7	B_10
	7	18	9	B_10
	8	18	10	B_10
	9	18	11	B_10
	10	18	12	B_10
	11	18	14	B_10
	12	18	15	B_10
	13	18	17	B_10
	14	18	18	B_10
	15	18	20	B_10
	16	18	21	B_10
	17	18	21	B_10
	18	18	21	B_10
	19	18	21	B_10
	20	18	21	B_10
	21	18	21	B_10
	22	18	21	B_10
	23	18	21	B_10
	24	18	21	B_10
	1	19	0	<=4bp
	2	19	0	<=4bp
	3	19	0	<=4bp
	4	19	0	<=4bp
	5	19	0	<=4bp
	6	19	0	<=4bp
	7	19	0	<=4bp
	8	19	0	<=4bp
	9	19	0	<=4bp
	10	19	0	<=4bp
	11	19	1	<=4bp
	12	19	1	<=4bp
	13	19	1	<=4bp
	14	19	1	<=4bp
	15	19	1	<=4bp
	16	19	1	<=4bp
	17	19	2	<=4bp
	18	19	2	<=4bp
	19	19	2	<=4bp
	20	19	2	<=4bp
	21	19	2	<=4bp
	22	19	2	<=4bp
	23	19	2	<=4bp
	24	19	2	<=4bp
	1	20	0	<=4bp
	2	20	0	<=4bp
	3	20	0	<=4bp
	4	20	0	<=4bp
	5	20	0	<=4bp
	6	20	0	<=4bp
	7	20	1	<=4bp
	8	20	1	<=4bp
	9	20	1	<=4bp
	10	20	1	<=4bp
	11	20	1	<=4bp
	12	20	1	<=4bp
	13	20	1	<=4bp
	14	20	1	<=4bp
	15	20	1	<=4bp
	16	20	1	<=4bp
	17	20	1	<=4bp
	18	20	1	<=4bp
	19	20	1	<=4bp
	20	20	1	<=4bp
	21	20	1	<=4bp
	22	20	1	<=4bp
	23	20	1	<=4bp
	24	20	1	<=4bp
	1	21	0	B_11
	2	21	0	B_11
	3	21	1	B_11
	4	21	2	B_11
	5	21	3	B_11
	6	21	5	B_11
	7	21	6	B_11
	8	21	8	B_11
	9	21	9	B_11
	10	21	10	B_11
	11	21	11	B_11
	12	21	12	B_11
	13	21	13	B_11
	14	21	13	B_11
	15	21	14	B_11
	16	21	15	B_11
	17	21	17	B_11
	18	21	19	B_11
	19	21	20	B_11
	20	21	21	B_11
	21	21	22	B_11
	22	21	23	B_11
	23	21	24	B_11
	24	21	26	B_11
	1	22	1	Unidentified
	2	22	2	Unidentified
	3	22	3	Unidentified
	4	22	4	Unidentified
	5	22	5	Unidentified
	6	22	6	Unidentified
	7	22	7	Unidentified
	8	22	8	Unidentified
	9	22	9	Unidentified
	10	22	10	Unidentified
	11	22	11	Unidentified
	12	22	12	Unidentified
	13	22	12	Unidentified
	14	22	12	Unidentified
	15	22	12	Unidentified
	16	22	12	Unidentified
	17	22	12	Unidentified
	18	22	12	Unidentified
	19	22	13	Unidentified
	20	22	13	Unidentified
	21	22	14	Unidentified
	22	22	14	Unidentified
	23	22	14	Unidentified
	24	22	14	Unidentified
	1	23	2	Unidentified
	2	23	5	Unidentified
	3	23	6	Unidentified
	4	23	8	Unidentified
	5	23	9	Unidentified
	6	23	9	Unidentified
	7	23	10	Unidentified
	8	23	12	Unidentified
	9	23	12	Unidentified
	10	23	12	Unidentified
	11	23	12	Unidentified
	12	23	12	Unidentified
	13	23	12	Unidentified
	14	23	12	Unidentified
	15	23	12	Unidentified
	16	23	12	Unidentified
	17	23	12	Unidentified
	18	23	12	Unidentified
	19	23	12	Unidentified
	20	23	12	Unidentified
	21	23	12	Unidentified
	22	23	12	Unidentified
	23	23	12	Unidentified
	24	23	12	Unidentified
	1	24	1	B_13
	2	24	2	B_13
	3	24	4	B_13
	4	24	6	B_13
	5	24	7	B_13
	6	24	7	B_13
	7	24	8	B_13
	8	24	10	B_13
	9	24	11	B_13
	10	24	13	B_13
	11	24	14	B_13
	12	24	14	B_13
	13	24	14	B_13
	14	24	14	B_13
	15	24	16	B_13
	16	24	18	B_13
	17	24	19	B_13
	18	24	20	B_13
	19	24	23	B_13
	20	24	24	B_13
	21	24	25	B_13
	22	24	27	B_13
	23	24	29	B_13
	24	24	30	B_13
	1	25	1	<=4bp
	2	25	0	<=4bp
	3	25	0	<=4bp
	4	25	0	<=4bp
	5	25	0	<=4bp
	6	25	0	<=4bp
	7	25	0	<=4bp
	8	25	0	<=4bp
	9	25	0	<=4bp
	10	25	0	<=4bp
	11	25	0	<=4bp
	12	25	0	<=4bp
	13	25	0	<=4bp
	14	25	0	<=4bp
	15	25	0	<=4bp
	16	25	0	<=4bp
	17	25	0	<=4bp
	18	25	0	<=4bp
	19	25	0	<=4bp
	20	25	0	<=4bp
	21	25	0	<=4bp
	22	25	0	<=4bp
	23	25	0	<=4bp
	24	25	0	<=4bp
	1	26	3	B_08
	2	26	5	B_08
	3	26	7	B_08
	4	26	8	B_08
	5	26	9	B_08
	6	26	12	B_08
	7	26	13	B_08
	8	26	16	B_08
	9	26	18	B_08
	10	26	19	B_08
	11	26	20	B_08
	12	26	21	B_08
	13	26	23	B_08
	14	26	26	B_08
	15	26	29	B_08
	16	26	30	B_08
	17	26	32	B_08
	18	26	33	B_08
	19	26	35	B_08
	20	26	37	B_08
	21	26	38	B_08
	22	26	39	B_08
	23	26	41	B_08
	24	26	44	B_08
	1	27	0	<=4bp
	2	27	0	<=4bp
	3	27	0	<=4bp
	4	27	0	<=4bp
	5	27	0	<=4bp
	6	27	0	<=4bp
	7	27	0	<=4bp
	8	27	0	<=4bp
	9	27	0	<=4bp
	10	27	0	<=4bp
	11	27	0	<=4bp
	12	27	0	<=4bp
	13	27	0	<=4bp
	14	27	0	<=4bp
	15	27	0	<=4bp
	16	27	0	<=4bp
	17	27	0	<=4bp
	18	27	0	<=4bp
	19	27	0	<=4bp
	20	27	0	<=4bp
	21	27	0	<=4bp
	22	27	0	<=4bp
	23	27	0	<=4bp
	24	27	0	<=4bp
	1	28	1	Unidentified
	2	28	2	Unidentified
	3	28	4	Unidentified
	4	28	5	Unidentified
	5	28	7	Unidentified
	6	28	10	Unidentified
	7	28	11	Unidentified
	8	28	12	Unidentified
	9	28	12	Unidentified
	10	28	12	Unidentified
	11	28	12	Unidentified
	12	28	12	Unidentified
	13	28	12	Unidentified
	14	28	12	Unidentified
	15	28	12	Unidentified
	16	28	12	Unidentified
	17	28	12	Unidentified
	18	28	12	Unidentified
	19	28	12	Unidentified
	20	28	12	Unidentified
	21	28	12	Unidentified
	22	28	12	Unidentified
	23	28	12	Unidentified
	24	28	12	Unidentified
	1	29	0	<=4bp
	2	29	0	<=4bp
	3	29	0	<=4bp
	4	29	0	<=4bp
	5	29	0	<=4bp
	6	29	0	<=4bp
	7	29	0	<=4bp
	8	29	0	<=4bp
	9	29	0	<=4bp
	10	29	0	<=4bp
	11	29	0	<=4bp
	12	29	0	<=4bp
	13	29	0	<=4bp
	14	29	0	<=4bp
	15	29	0	<=4bp
	16	29	0	<=4bp
	17	29	0	<=4bp
	18	29	0	<=4bp
	19	29	0	<=4bp
	20	29	0	<=4bp
	21	29	0	<=4bp
	22	29	0	<=4bp
	23	29	0	<=4bp
	24	29	0	<=4bp
	1	30	0	<=4bp
	2	30	0	<=4bp
	3	30	0	<=4bp
	4	30	0	<=4bp
	5	30	0	<=4bp
	6	30	0	<=4bp
	7	30	0	<=4bp
	8	30	0	<=4bp
	9	30	0	<=4bp
	10	30	0	<=4bp
	11	30	0	<=4bp
	12	30	0	<=4bp
	13	30	0	<=4bp
	14	30	0	<=4bp
	15	30	0	<=4bp
	16	30	0	<=4bp
	17	30	0	<=4bp
	18	30	0	<=4bp
	19	30	0	<=4bp
	20	30	0	<=4bp
	21	30	0	<=4bp
	22	30	0	<=4bp
	23	30	0	<=4bp
	24	30	0	<=4bp
	1	31	0	B_10
	2	31	0	B_10
	3	31	0	B_10
	4	31	0	B_10
	5	31	0	B_10
	6	31	0	B_10
	7	31	0	B_10
	8	31	0	B_10
	9	31	1	B_10
	10	31	2	B_10
	11	31	4	B_10
	12	31	5	B_10
	13	31	7	B_10
	14	31	8	B_10
	15	31	9	B_10
	16	31	10	B_10
	17	31	12	B_10
	18	31	13	B_10
	19	31	15	B_10
	20	31	16	B_10
	21	31	18	B_10
	22	31	19	B_10
	23	31	20	B_10
	24	31	22	B_10
	1	32	1	B_12
	2	32	2	B_12
	3	32	3	B_12
	4	32	4	B_12
	5	32	6	B_12
	6	32	8	B_12
	7	32	9	B_12
	8	32	10	B_12
	9	32	12	B_12
	10	32	13	B_12
	11	32	14	B_12
	12	32	15	B_12
	13	32	16	B_12
	14	32	18	B_12
	15	32	19	B_12
	16	32	20	B_12
	17	32	21	B_12
	18	32	22	B_12
	19	32	24	B_12
	20	32	26	B_12
	21	32	26	B_12
	22	32	26	B_12
	23	32	26	B_12
	24	32	26	B_12
	1	33	3	Unidentified
	2	33	5	Unidentified
	3	33	6	Unidentified
	4	33	9	Unidentified
	5	33	11	Unidentified
	6	33	14	Unidentified
	7	33	15	Unidentified
	8	33	15	Unidentified
	9	33	15	Unidentified
	10	33	15	Unidentified
	11	33	15	Unidentified
	12	33	15	Unidentified
	13	33	15	Unidentified
	14	33	15	Unidentified
	15	33	15	Unidentified
	16	33	15	Unidentified
	17	33	16	Unidentified
	18	33	16	Unidentified
	19	33	16	Unidentified
	20	33	16	Unidentified
	21	33	16	Unidentified
	22	33	16	Unidentified
	23	33	16	Unidentified
	24	33	16	Unidentified
	1	34	2	B_03
	2	34	4	B_03
	3	34	5	B_03
	4	34	6	B_03
	5	34	7	B_03
	6	34	7	B_03
	7	34	7	B_03
	8	34	7	B_03
	9	34	7	B_03
	10	34	8	B_03
	11	34	9	B_03
	12	34	10	B_03
	13	34	12	B_03
	14	34	13	B_03
	15	34	15	B_03
	16	34	16	B_03
	17	34	17	B_03
	18	34	19	B_03
	19	34	19	B_03
	20	34	19	B_03
	21	34	19	B_03
	22	34	19	B_03
	23	34	19	B_03
	24	34	19	B_03
	1	35	0	<=4bp
	2	35	0	<=4bp
	3	35	0	<=4bp
	4	35	0	<=4bp
	5	35	0	<=4bp
	6	35	0	<=4bp
	7	35	0	<=4bp
	8	35	0	<=4bp
	9	35	0	<=4bp
	10	35	0	<=4bp
	11	35	0	<=4bp
	12	35	0	<=4bp
	13	35	0	<=4bp
	14	35	0	<=4bp
	15	35	0	<=4bp
	16	35	0	<=4bp
	17	35	0	<=4bp
	18	35	0	<=4bp
	19	35	0	<=4bp
	20	35	0	<=4bp
	21	35	0	<=4bp
	22	35	0	<=4bp
	23	35	0	<=4bp
	24	35	0	<=4bp
	1	36	1	Unidentified
	2	36	2	Unidentified
	3	36	5	Unidentified
	4	36	6	Unidentified
	5	36	8	Unidentified
	6	36	9	Unidentified
	7	36	9	Unidentified
	8	36	9	Unidentified
	9	36	9	Unidentified
	10	36	9	Unidentified
	11	36	9	Unidentified
	12	36	9	Unidentified
	13	36	9	Unidentified
	14	36	9	Unidentified
	15	36	9	Unidentified
	16	36	9	Unidentified
	17	36	9	Unidentified
	18	36	9	Unidentified
	19	36	9	Unidentified
	20	36	9	Unidentified
	21	36	9	Unidentified
	22	36	9	Unidentified
	23	36	9	Unidentified
	24	36	9	Unidentified
	1	37	1	B_10
	2	37	2	B_10
	3	37	3	B_10
	4	37	4	B_10
	5	37	6	B_10
	6	37	7	B_10
	7	37	7	B_10
	8	37	7	B_10
	9	37	7	B_10
	10	37	7	B_10
	11	37	7	B_10
	12	37	7	B_10
	13	37	7	B_10
	14	37	7	B_10
	15	37	7	B_10
	16	37	8	B_10
	17	37	9	B_10
	18	37	10	B_10
	19	37	11	B_10
	20	37	12	B_10
	21	37	14	B_10
	22	37	15	B_10
	23	37	17	B_10
	24	37	18	B_10
	1	38	1	<=4bp
	2	38	1	<=4bp
	3	38	2	<=4bp
	4	38	3	<=4bp
	5	38	3	<=4bp
	6	38	3	<=4bp
	7	38	3	<=4bp
	8	38	3	<=4bp
	9	38	3	<=4bp
	10	38	3	<=4bp
	11	38	3	<=4bp
	12	38	3	<=4bp
	13	38	3	<=4bp
	14	38	3	<=4bp
	15	38	3	<=4bp
	16	38	3	<=4bp
	17	38	3	<=4bp
	18	38	3	<=4bp
	19	38	3	<=4bp
	20	38	3	<=4bp
	21	38	3	<=4bp
	22	38	3	<=4bp
	23	38	3	<=4bp
	24	38	3	<=4bp
	1	39	0	<=4bp
	2	39	0	<=4bp
	3	39	0	<=4bp
	4	39	0	<=4bp
	5	39	0	<=4bp
	6	39	0	<=4bp
	7	39	0	<=4bp
	8	39	0	<=4bp
	9	39	0	<=4bp
	10	39	0	<=4bp
	11	39	0	<=4bp
	12	39	0	<=4bp
	13	39	0	<=4bp
	14	39	0	<=4bp
	15	39	0	<=4bp
	16	39	0	<=4bp
	17	39	0	<=4bp
	18	39	0	<=4bp
	19	39	0	<=4bp
	20	39	0	<=4bp
	21	39	0	<=4bp
	22	39	0	<=4bp
	23	39	0	<=4bp
	24	39	0	<=4bp
	1	40	2	Unidentified
	2	40	5	Unidentified
	3	40	6	Unidentified
	4	40	9	Unidentified
	5	40	10	Unidentified
	6	40	10	Unidentified
	7	40	11	Unidentified
	8	40	11	Unidentified
	9	40	11	Unidentified
	10	40	11	Unidentified
	11	40	13	Unidentified
	12	40	13	Unidentified
	13	40	13	Unidentified
	14	40	13	Unidentified
	15	40	13	Unidentified
	16	40	13	Unidentified
	17	40	13	Unidentified
	18	40	13	Unidentified
	19	40	13	Unidentified
	20	40	13	Unidentified
	21	40	13	Unidentified
	22	40	13	Unidentified
	23	40	13	Unidentified
	24	40	13	Unidentified
	1	41	2	B_07
	2	41	4	B_07
	3	41	6	B_07
	4	41	7	B_07
	5	41	7	B_07
	6	41	9	B_07
	7	41	10	B_07
	8	41	11	B_07
	9	41	12	B_07
	10	41	14	B_07
	11	41	15	B_07
	12	41	18	B_07
	13	41	19	B_07
	14	41	20	B_07
	15	41	22	B_07
	16	41	23	B_07
	17	41	25	B_07
	18	41	25	B_07
	19	41	27	B_07
	20	41	30	B_07
	21	41	31	B_07
	22	41	34	B_07
	23	41	36	B_07
	24	41	38	B_07
	1	42	1	Unidentified
	2	42	3	Unidentified
	3	42	4	Unidentified
	4	42	5	Unidentified
	5	42	6	Unidentified
	6	42	8	Unidentified
	7	42	9	Unidentified
	8	42	9	Unidentified
	9	42	9	Unidentified
	10	42	9	Unidentified
	11	42	9	Unidentified
	12	42	9	Unidentified
	13	42	9	Unidentified
	14	42	9	Unidentified
	15	42	9	Unidentified
	16	42	9	Unidentified
	17	42	9	Unidentified
	18	42	9	Unidentified
	19	42	9	Unidentified
	20	42	9	Unidentified
	21	42	9	Unidentified
	22	42	10	Unidentified
	23	42	10	Unidentified
	24	42	10	Unidentified
	1	43	1	<=4bp
	2	43	1	<=4bp
	3	43	1	<=4bp
	4	43	1	<=4bp
	5	43	1	<=4bp
	6	43	1	<=4bp
	7	43	1	<=4bp
	8	43	1	<=4bp
	9	43	1	<=4bp
	10	43	1	<=4bp
	11	43	1	<=4bp
	12	43	1	<=4bp
	13	43	1	<=4bp
	14	43	1	<=4bp
	15	43	1	<=4bp
	16	43	1	<=4bp
	17	43	1	<=4bp
	18	43	1	<=4bp
	19	43	1	<=4bp
	20	43	1	<=4bp
	21	43	1	<=4bp
	22	43	1	<=4bp
	23	43	1	<=4bp
	24	43	1	<=4bp
	1	44	2	B_03
	2	44	4	B_03
	3	44	5	B_03
	4	44	6	B_03
	5	44	6	B_03
	6	44	6	B_03
	7	44	6	B_03
	8	44	6	B_03
	9	44	6	B_03
	10	44	7	B_03
	11	44	7	B_03
	12	44	7	B_03
	13	44	7	B_03
	14	44	8	B_03
	15	44	9	B_03
	16	44	10	B_03
	17	44	11	B_03
	18	44	12	B_03
	19	44	14	B_03
	20	44	15	B_03
	21	44	16	B_03
	22	44	18	B_03
	23	44	20	B_03
	24	44	21	B_03
	1	45	3	<=4bp
	2	45	3	<=4bp
	3	45	3	<=4bp
	4	45	3	<=4bp
	5	45	3	<=4bp
	6	45	3	<=4bp
	7	45	3	<=4bp
	8	45	3	<=4bp
	9	45	3	<=4bp
	10	45	3	<=4bp
	11	45	3	<=4bp
	12	45	3	<=4bp
	13	45	3	<=4bp
	14	45	3	<=4bp
	15	45	3	<=4bp
	16	45	3	<=4bp
	17	45	3	<=4bp
	18	45	3	<=4bp
	19	45	3	<=4bp
	20	45	3	<=4bp
	21	45	3	<=4bp
	22	45	3	<=4bp
	23	45	3	<=4bp
	24	45	3	<=4bp
	1	46	1	B_06
	2	46	4	B_06
	3	46	5	B_06
	4	46	6	B_06
	5	46	7	B_06
	6	46	8	B_06
	7	46	9	B_06
	8	46	10	B_06
	9	46	12	B_06
	10	46	13	B_06
	11	46	14	B_06
	12	46	16	B_06
	13	46	19	B_06
	14	46	20	B_06
	15	46	22	B_06
	16	46	23	B_06
	17	46	26	B_06
	18	46	27	B_06
	19	46	28	B_06
	20	46	29	B_06
	21	46	31	B_06
	22	46	32	B_06
	23	46	34	B_06
	24	46	35	B_06
	1	47	1	B_27
	2	47	3	B_27
	3	47	4	B_27
	4	47	5	B_27
	5	47	6	B_27
	6	47	8	B_27
	7	47	9	B_27
	8	47	10	B_27
	9	47	13	B_27
	10	47	14	B_27
	11	47	17	B_27
	12	47	19	B_27
	13	47	19	B_27
	14	47	21	B_27
	15	47	22	B_27
	16	47	23	B_27
	17	47	23	B_27
	18	47	23	B_27
	19	47	23	B_27
	20	47	23	B_27
	21	47	23	B_27
	22	47	23	B_27
	23	47	23	B_27
	24	47	23	B_27
	1	48	0	<=4bp
	2	48	1	<=4bp
	3	48	1	<=4bp
	4	48	1	<=4bp
	5	48	1	<=4bp
	6	48	1	<=4bp
	7	48	1	<=4bp
	8	48	1	<=4bp
	9	48	1	<=4bp
	10	48	1	<=4bp
	11	48	1	<=4bp
	12	48	1	<=4bp
	13	48	1	<=4bp
	14	48	1	<=4bp
	15	48	1	<=4bp
	16	48	1	<=4bp
	17	48	1	<=4bp
	18	48	1	<=4bp
	19	48	1	<=4bp
	20	48	1	<=4bp
	21	48	1	<=4bp
	22	48	1	<=4bp
	23	48	1	<=4bp
	24	48	1	<=4bp
	1	49	1	B_06
	2	49	4	B_06
	3	49	5	B_06
	4	49	6	B_06
	5	49	7	B_06
	6	49	8	B_06
	7	49	9	B_06
	8	49	10	B_06
	9	49	12	B_06
	10	49	14	B_06
	11	49	17	B_06
	12	49	18	B_06
	13	49	20	B_06
	14	49	21	B_06
	15	49	24	B_06
	16	49	25	B_06
	17	49	26	B_06
	18	49	27	B_06
	19	49	30	B_06
	20	49	31	B_06
	21	49	33	B_06
	22	49	34	B_06
	23	49	34	B_06
	24	49	34	B_06
	1	50	1	Unidentified
	2	50	3	Unidentified
	3	50	6	Unidentified
	4	50	7	Unidentified
	5	50	9	Unidentified
	6	50	9	Unidentified
	7	50	9	Unidentified
	8	50	9	Unidentified
	9	50	9	Unidentified
	10	50	9	Unidentified
	11	50	9	Unidentified
	12	50	9	Unidentified
	13	50	9	Unidentified
	14	50	9	Unidentified
	15	50	9	Unidentified
	16	50	9	Unidentified
	17	50	9	Unidentified
	18	50	9	Unidentified
	19	50	10	Unidentified
	20	50	10	Unidentified
	21	50	10	Unidentified
	22	50	10	Unidentified
	23	50	10	Unidentified
	24	50	10	Unidentified
	1	51	1	B_19
	2	51	4	B_19
	3	51	6	B_19
	4	51	7	B_19
	5	51	9	B_19
	6	51	10	B_19
	7	51	11	B_19
	8	51	11	B_19
	9	51	11	B_19
	10	51	12	B_19
	11	51	15	B_19
	12	51	17	B_19
	13	51	19	B_19
	14	51	20	B_19
	15	51	21	B_19
	16	51	21	B_19
	17	51	24	B_19
	18	51	26	B_19
	19	51	28	B_19
	20	51	31	B_19
	21	51	34	B_19
	22	51	36	B_19
	23	51	38	B_19
	24	51	40	B_19
	1	52	0	Unidentified
	2	52	1	Unidentified
	3	52	1	Unidentified
	4	52	2	Unidentified
	5	52	4	Unidentified
	6	52	5	Unidentified
	7	52	7	Unidentified
	8	52	8	Unidentified
	9	52	8	Unidentified
	10	52	8	Unidentified
	11	52	8	Unidentified
	12	52	8	Unidentified
	13	52	8	Unidentified
	14	52	8	Unidentified
	15	52	8	Unidentified
	16	52	8	Unidentified
	17	52	8	Unidentified
	18	52	8	Unidentified
	19	52	8	Unidentified
	20	52	8	Unidentified
	21	52	8	Unidentified
	22	52	8	Unidentified
	23	52	8	Unidentified
	24	52	8	Unidentified
	1	53	0	<=4bp
	2	53	0	<=4bp
	3	53	0	<=4bp
	4	53	0	<=4bp
	5	53	0	<=4bp
	6	53	0	<=4bp
	7	53	0	<=4bp
	8	53	0	<=4bp
	9	53	0	<=4bp
	10	53	0	<=4bp
	11	53	0	<=4bp
	12	53	0	<=4bp
	13	53	0	<=4bp
	14	53	0	<=4bp
	15	53	0	<=4bp
	16	53	0	<=4bp
	17	53	0	<=4bp
	18	53	0	<=4bp
	19	53	0	<=4bp
	20	53	0	<=4bp
	21	53	0	<=4bp
	22	53	0	<=4bp
	23	53	0	<=4bp
	24	53	0	<=4bp
	1	54	1	B_24
	2	54	2	B_24
	3	54	3	B_24
	4	54	4	B_24
	5	54	6	B_24
	6	54	7	B_24
	7	54	7	B_24
	8	54	8	B_24
	9	54	9	B_24
	10	54	12	B_24
	11	54	12	B_24
	12	54	12	B_24
	13	54	14	B_24
	14	54	16	B_24
	15	54	17	B_24
	16	54	19	B_24
	17	54	22	B_24
	18	54	23	B_24
	19	54	25	B_24
	20	54	28	B_24
	21	54	29	B_24
	22	54	30	B_24
	23	54	31	B_24
	24	54	33	B_24
	1	55	1	Unidentified
	2	55	3	Unidentified
	3	55	5	Unidentified
	4	55	7	Unidentified
	5	55	9	Unidentified
	6	55	10	Unidentified
	7	55	11	Unidentified
	8	55	12	Unidentified
	9	55	12	Unidentified
	10	55	13	Unidentified
	11	55	15	Unidentified
	12	55	15	Unidentified
	13	55	15	Unidentified
	14	55	15	Unidentified
	15	55	16	Unidentified
	16	55	16	Unidentified
	17	55	16	Unidentified
	18	55	16	Unidentified
	19	55	16	Unidentified
	20	55	17	Unidentified
	21	55	18	Unidentified
	22	55	19	Unidentified
	23	55	19	Unidentified
	24	55	19	Unidentified
	1	56	0	<=4bp
	2	56	0	<=4bp
	3	56	0	<=4bp
	4	56	0	<=4bp
	5	56	0	<=4bp
	6	56	0	<=4bp
	7	56	0	<=4bp
	8	56	0	<=4bp
	9	56	0	<=4bp
	10	56	0	<=4bp
	11	56	0	<=4bp
	12	56	0	<=4bp
	13	56	0	<=4bp
	14	56	0	<=4bp
	15	56	0	<=4bp
	16	56	0	<=4bp
	17	56	0	<=4bp
	18	56	0	<=4bp
	19	56	0	<=4bp
	20	56	0	<=4bp
	21	56	0	<=4bp
	22	56	0	<=4bp
	23	56	0	<=4bp
	24	56	0	<=4bp
	1	57	2	Unidentified
	2	57	4	Unidentified
	3	57	5	Unidentified
	4	57	7	Unidentified
	5	57	8	Unidentified
	6	57	9	Unidentified
	7	57	10	Unidentified
	8	57	11	Unidentified
	9	57	13	Unidentified
	10	57	14	Unidentified
	11	57	14	Unidentified
	12	57	17	Unidentified
	13	57	17	Unidentified
	14	57	18	Unidentified
	15	57	20	Unidentified
	16	57	21	Unidentified
	17	57	21	Unidentified
	18	57	22	Unidentified
	19	57	22	Unidentified
	20	57	22	Unidentified
	21	57	22	Unidentified
	22	57	22	Unidentified
	23	57	22	Unidentified
	24	57	22	Unidentified
	1	58	1	<=4bp
	2	58	1	<=4bp
	3	58	1	<=4bp
	4	58	1	<=4bp
	5	58	2	<=4bp
	6	58	2	<=4bp
	7	58	2	<=4bp
	8	58	3	<=4bp
	9	58	3	<=4bp
	10	58	3	<=4bp
	11	58	3	<=4bp
	12	58	3	<=4bp
	13	58	3	<=4bp
	14	58	3	<=4bp
	15	58	3	<=4bp
	16	58	3	<=4bp
	17	58	3	<=4bp
	18	58	3	<=4bp
	19	58	3	<=4bp
	20	58	3	<=4bp
	21	58	3	<=4bp
	22	58	3	<=4bp
	23	58	3	<=4bp
	24	58	3	<=4bp
	1	59	2	Unidentified
	2	59	3	Unidentified
	3	59	5	Unidentified
	4	59	5	Unidentified
	5	59	6	Unidentified
	6	59	6	Unidentified
	7	59	6	Unidentified
	8	59	6	Unidentified
	9	59	6	Unidentified
	10	59	6	Unidentified
	11	59	6	Unidentified
	12	59	6	Unidentified
	13	59	6	Unidentified
	14	59	6	Unidentified
	15	59	6	Unidentified
	16	59	6	Unidentified
	17	59	6	Unidentified
	18	59	6	Unidentified
	19	59	6	Unidentified
	20	59	6	Unidentified
	21	59	6	Unidentified
	22	59	6	Unidentified
	23	59	6	Unidentified
	24	59	6	Unidentified
	1	60	0	<=4bp
	2	60	0	<=4bp
	3	60	0	<=4bp
	4	60	0	<=4bp
	5	60	0	<=4bp
	6	60	0	<=4bp
	7	60	0	<=4bp
	8	60	0	<=4bp
	9	60	0	<=4bp
	10	60	0	<=4bp
	11	60	0	<=4bp
	12	60	0	<=4bp
	13	60	0	<=4bp
	14	60	0	<=4bp
	15	60	0	<=4bp
	16	60	0	<=4bp
	17	60	0	<=4bp
	18	60	0	<=4bp
	19	60	0	<=4bp
	20	60	0	<=4bp
	21	60	0	<=4bp
	22	60	0	<=4bp
	23	60	0	<=4bp
	24	60	0	<=4bp
	1	61	0	B_18
	2	61	0	B_18
	3	61	0	B_18
	4	61	0	B_18
	5	61	0	B_18
	6	61	0	B_18
	7	61	0	B_18
	8	61	1	B_18
	9	61	2	B_18
	10	61	4	B_18
	11	61	6	B_18
	12	61	9	B_18
	13	61	10	B_18
	14	61	11	B_18
	15	61	13	B_18
	16	61	15	B_18
	17	61	16	B_18
	18	61	17	B_18
	19	61	18	B_18
	20	61	19	B_18
	21	61	21	B_18
	22	61	23	B_18
	23	61	24	B_18
	24	61	26	B_18
	1	62	1	Unidentified
	2	62	2	Unidentified
	3	62	3	Unidentified
	4	62	4	Unidentified
	5	62	6	Unidentified
	6	62	7	Unidentified
	7	62	9	Unidentified
	8	62	10	Unidentified
	9	62	10	Unidentified
	10	62	10	Unidentified
	11	62	11	Unidentified
	12	62	11	Unidentified
	13	62	11	Unidentified
	14	62	11	Unidentified
	15	62	12	Unidentified
	16	62	13	Unidentified
	17	62	13	Unidentified
	18	62	13	Unidentified
	19	62	13	Unidentified
	20	62	13	Unidentified
	21	62	14	Unidentified
	22	62	14	Unidentified
	23	62	15	Unidentified
	24	62	15	Unidentified
	1	63	3	B_08
	2	63	5	B_08
	3	63	7	B_08
	4	63	8	B_08
	5	63	9	B_08
	6	63	12	B_08
	7	63	13	B_08
	8	63	14	B_08
	9	63	14	B_08
	10	63	14	B_08
	11	63	14	B_08
	12	63	14	B_08
	13	63	14	B_08
	14	63	14	B_08
	15	63	14	B_08
	16	63	14	B_08
	17	63	14	B_08
	18	63	14	B_08
	19	63	14	B_08
	20	63	14	B_08
	21	63	14	B_08
	22	63	14	B_08
	23	63	14	B_08
	24	63	14	B_08
	1	64	3	<=4bp
	2	64	0	<=4bp
	3	64	0	<=4bp
	4	64	0	<=4bp
	5	64	0	<=4bp
	6	64	0	<=4bp
	7	64	0	<=4bp
	8	64	0	<=4bp
	9	64	0	<=4bp
	10	64	0	<=4bp
	11	64	0	<=4bp
	12	64	0	<=4bp
	13	64	0	<=4bp
	14	64	0	<=4bp
	15	64	0	<=4bp
	16	64	0	<=4bp
	17	64	0	<=4bp
	18	64	0	<=4bp
	19	64	0	<=4bp
	20	64	0	<=4bp
	21	64	0	<=4bp
	22	64	0	<=4bp
	23	64	0	<=4bp
	24	64	0	<=4bp
	1	65	1	Unidentified
	2	65	1	Unidentified
	3	65	1	Unidentified
	4	65	3	Unidentified
	5	65	4	Unidentified
	6	65	5	Unidentified
	7	65	5	Unidentified
	8	65	5	Unidentified
	9	65	5	Unidentified
	10	65	5	Unidentified
	11	65	5	Unidentified
	12	65	5	Unidentified
	13	65	5	Unidentified
	14	65	5	Unidentified
	15	65	5	Unidentified
	16	65	5	Unidentified
	17	65	5	Unidentified
	18	65	5	Unidentified
	19	65	5	Unidentified
	20	65	5	Unidentified
	21	65	5	Unidentified
	22	65	5	Unidentified
	23	65	5	Unidentified
	24	65	5	Unidentified
	1	66	1	Unidentified
	2	66	2	Unidentified
	3	66	3	Unidentified
	4	66	6	Unidentified
	5	66	9	Unidentified
	6	66	10	Unidentified
	7	66	10	Unidentified
	8	66	10	Unidentified
	9	66	10	Unidentified
	10	66	10	Unidentified
	11	66	10	Unidentified
	12	66	10	Unidentified
	13	66	10	Unidentified
	14	66	10	Unidentified
	15	66	10	Unidentified
	16	66	10	Unidentified
	17	66	10	Unidentified
	18	66	10	Unidentified
	19	66	10	Unidentified
	20	66	10	Unidentified
	21	66	10	Unidentified
	22	66	10	Unidentified
	23	66	10	Unidentified
	24	66	10	Unidentified
	1	67	0	<=4bp
	2	67	0	<=4bp
	3	67	0	<=4bp
	4	67	0	<=4bp
	5	67	0	<=4bp
	6	67	0	<=4bp
	7	67	0	<=4bp
	8	67	0	<=4bp
	9	67	0	<=4bp
	10	67	0	<=4bp
	11	67	0	<=4bp
	12	67	0	<=4bp
	13	67	0	<=4bp
	14	67	0	<=4bp
	15	67	0	<=4bp
	16	67	0	<=4bp
	17	67	0	<=4bp
	18	67	0	<=4bp
	19	67	0	<=4bp
	20	67	0	<=4bp
	21	67	0	<=4bp
	22	67	0	<=4bp
	23	67	0	<=4bp
	24	67	0	<=4bp
	1	68	1	B_18
	2	68	2	B_18
	3	68	4	B_18
	4	68	6	B_18
	5	68	9	B_18
	6	68	10	B_18
	7	68	11	B_18
	8	68	13	B_18
	9	68	15	B_18
	10	68	16	B_18
	11	68	17	B_18
	12	68	18	B_18
	13	68	19	B_18
	14	68	21	B_18
	15	68	23	B_18
	16	68	24	B_18
	17	68	25	B_18
	18	68	25	B_18
	19	68	25	B_18
	20	68	25	B_18
	21	68	25	B_18
	22	68	25	B_18
	23	68	25	B_18
	24	68	25	B_18
	1	69	2	Unidentified
	2	69	2	Unidentified
	3	69	2	Unidentified
	4	69	2	Unidentified
	5	69	2	Unidentified
	6	69	2	Unidentified
	7	69	2	Unidentified
	8	69	4	Unidentified
	9	69	5	Unidentified
	10	69	6	Unidentified
	11	69	7	Unidentified
	12	69	8	Unidentified
	13	69	8	Unidentified
	14	69	8	Unidentified
	15	69	8	Unidentified
	16	69	8	Unidentified
	17	69	8	Unidentified
	18	69	8	Unidentified
	19	69	8	Unidentified
	20	69	8	Unidentified
	21	69	8	Unidentified
	22	69	8	Unidentified
	23	69	8	Unidentified
	24	69	8	Unidentified
	1	70	1	B_09
	2	70	3	B_09
	3	70	4	B_09
	4	70	5	B_09
	5	70	7	B_09
	6	70	8	B_09
	7	70	8	B_09
	8	70	10	B_09
	9	70	11	B_09
	10	70	12	B_09
	11	70	14	B_09
	12	70	16	B_09
	13	70	18	B_09
	14	70	20	B_09
	15	70	22	B_09
	16	70	23	B_09
	17	70	23	B_09
	18	70	23	B_09
	19	70	23	B_09
	20	70	23	B_09
	21	70	23	B_09
	22	70	23	B_09
	23	70	23	B_09
	24	70	23	B_09
	1	71	3	Unidentified
	2	71	6	Unidentified
	3	71	8	Unidentified
	4	71	9	Unidentified
	5	71	10	Unidentified
	6	71	11	Unidentified
	7	71	14	Unidentified
	8	71	16	Unidentified
	9	71	17	Unidentified
	10	71	18	Unidentified
	11	71	19	Unidentified
	12	71	20	Unidentified
	13	71	20	Unidentified
	14	71	21	Unidentified
	15	71	22	Unidentified
	16	71	22	Unidentified
	17	71	23	Unidentified
	18	71	26	Unidentified
	19	71	26	Unidentified
	20	71	26	Unidentified
	21	71	28	Unidentified
	22	71	29	Unidentified
	23	71	30	Unidentified
	24	71	31	Unidentified
	1	72	1	B_04
	2	72	2	B_04
	3	72	4	B_04
	4	72	5	B_04
	5	72	6	B_04
	6	72	7	B_04
	7	72	7	B_04
	8	72	8	B_04
	9	72	9	B_04
	10	72	12	B_04
	11	72	13	B_04
	12	72	14	B_04
	13	72	16	B_04
	14	72	18	B_04
	15	72	20	B_04
	16	72	21	B_04
	17	72	23	B_04
	18	72	23	B_04
	19	72	23	B_04
	20	72	23	B_04
	21	72	24	B_04
	22	72	24	B_04
	23	72	24	B_04
	24	72	24	B_04
	1	73	0	<=4bp
	2	73	0	<=4bp
	3	73	0	<=4bp
	4	73	0	<=4bp
	5	73	0	<=4bp
	6	73	0	<=4bp
	7	73	0	<=4bp
	8	73	0	<=4bp
	9	73	0	<=4bp
	10	73	0	<=4bp
	11	73	0	<=4bp
	12	73	0	<=4bp
	13	73	0	<=4bp
	14	73	0	<=4bp
	15	73	0	<=4bp
	16	73	0	<=4bp
	17	73	0	<=4bp
	18	73	0	<=4bp
	19	73	0	<=4bp
	20	73	0	<=4bp
	21	73	0	<=4bp
	22	73	0	<=4bp
	23	73	0	<=4bp
	24	73	0	<=4bp
	1	74	0	<=4bp
	2	74	0	<=4bp
	3	74	0	<=4bp
	4	74	0	<=4bp
	5	74	0	<=4bp
	6	74	0	<=4bp
	7	74	0	<=4bp
	8	74	0	<=4bp
	9	74	0	<=4bp
	10	74	0	<=4bp
	11	74	0	<=4bp
	12	74	0	<=4bp
	13	74	0	<=4bp
	14	74	0	<=4bp
	15	74	0	<=4bp
	16	74	0	<=4bp
	17	74	0	<=4bp
	18	74	0	<=4bp
	19	74	0	<=4bp
	20	74	0	<=4bp
	21	74	0	<=4bp
	22	74	0	<=4bp
	23	74	0	<=4bp
	24	74	0	<=4bp
	1	75	1	B_10
	2	75	2	B_10
	3	75	3	B_10
	4	75	4	B_10
	5	75	6	B_10
	6	75	7	B_10
	7	75	9	B_10
	8	75	10	B_10
	9	75	10	B_10
	10	75	10	B_10
	11	75	10	B_10
	12	75	10	B_10
	13	75	10	B_10
	14	75	10	B_10
	15	75	10	B_10
	16	75	11	B_10
	17	75	12	B_10
	18	75	14	B_10
	19	75	15	B_10
	20	75	17	B_10
	21	75	18	B_10
	22	75	20	B_10
	23	75	21	B_10
	24	75	22	B_10
	1	76	0	<=4bp
	2	76	2	<=4bp
	3	76	2	<=4bp
	4	76	2	<=4bp
	5	76	2	<=4bp
	6	76	2	<=4bp
	7	76	2	<=4bp
	8	76	2	<=4bp
	9	76	2	<=4bp
	10	76	2	<=4bp
	11	76	2	<=4bp
	12	76	2	<=4bp
	13	76	2	<=4bp
	14	76	3	<=4bp
	15	76	3	<=4bp
	16	76	3	<=4bp
	17	76	3	<=4bp
	18	76	3	<=4bp
	19	76	3	<=4bp
	20	76	3	<=4bp
	21	76	3	<=4bp
	22	76	3	<=4bp
	23	76	3	<=4bp
	24	76	3	<=4bp
	1	77	0	Unidentified
	2	77	0	Unidentified
	3	77	2	Unidentified
	4	77	3	Unidentified
	5	77	5	Unidentified
	6	77	6	Unidentified
	7	77	6	Unidentified
	8	77	6	Unidentified
	9	77	6	Unidentified
	10	77	6	Unidentified
	11	77	6	Unidentified
	12	77	6	Unidentified
	13	77	6	Unidentified
	14	77	6	Unidentified
	15	77	6	Unidentified
	16	77	6	Unidentified
	17	77	6	Unidentified
	18	77	6	Unidentified
	19	77	6	Unidentified
	20	77	6	Unidentified
	21	77	6	Unidentified
	22	77	6	Unidentified
	23	77	6	Unidentified
	24	77	6	Unidentified
	1	78	1	B_27
	2	78	2	B_27
	3	78	3	B_27
	4	78	4	B_27
	5	78	4	B_27
	6	78	5	B_27
	7	78	6	B_27
	8	78	7	B_27
	9	78	10	B_27
	10	78	11	B_27
	11	78	14	B_27
	12	78	16	B_27
	13	78	16	B_27
	14	78	16	B_27
	15	78	16	B_27
	16	78	16	B_27
	17	78	16	B_27
	18	78	16	B_27
	19	78	16	B_27
	20	78	16	B_27
	21	78	16	B_27
	22	78	16	B_27
	23	78	16	B_27
	24	78	16	B_27
	1	79	0	<=4bp
	2	79	0	<=4bp
	3	79	0	<=4bp
	4	79	0	<=4bp
	5	79	0	<=4bp
	6	79	0	<=4bp
	7	79	0	<=4bp
	8	79	0	<=4bp
	9	79	0	<=4bp
	10	79	0	<=4bp
	11	79	0	<=4bp
	12	79	0	<=4bp
	13	79	0	<=4bp
	14	79	0	<=4bp
	15	79	0	<=4bp
	16	79	0	<=4bp
	17	79	0	<=4bp
	18	79	0	<=4bp
	19	79	0	<=4bp
	20	79	0	<=4bp
	21	79	0	<=4bp
	22	79	0	<=4bp
	23	79	0	<=4bp
	24	79	0	<=4bp
	1	80	1	B_12
	2	80	3	B_12
	3	80	4	B_12
	4	80	6	B_12
	5	80	8	B_12
	6	80	9	B_12
	7	80	10	B_12
	8	80	12	B_12
	9	80	13	B_12
	10	80	14	B_12
	11	80	15	B_12
	12	80	16	B_12
	13	80	16	B_12
	14	80	16	B_12
	15	80	16	B_12
	16	80	16	B_12
	17	80	16	B_12
	18	80	16	B_12
	19	80	16	B_12
	20	80	17	B_12
	21	80	17	B_12
	22	80	17	B_12
	23	80	17	B_12
	24	80	17	B_12
	1	81	1	Unidentified
	2	81	2	Unidentified
	3	81	3	Unidentified
	4	81	4	Unidentified
	5	81	6	Unidentified
	6	81	7	Unidentified
	7	81	7	Unidentified
	8	81	7	Unidentified
	9	81	8	Unidentified
	10	81	9	Unidentified
	11	81	9	Unidentified
	12	81	10	Unidentified
	13	81	11	Unidentified
	14	81	12	Unidentified
	15	81	13	Unidentified
	16	81	13	Unidentified
	17	81	14	Unidentified
	18	81	14	Unidentified
	19	81	14	Unidentified
	20	81	14	Unidentified
	21	81	14	Unidentified
	22	81	14	Unidentified
	23	81	14	Unidentified
	24	81	14	Unidentified
	1	82	1	B_30
	2	82	1	B_30
	3	82	1	B_30
	4	82	1	B_30
	5	82	1	B_30
	6	82	1	B_30
	7	82	2	B_30
	8	82	2	B_30
	9	82	2	B_30
	10	82	2	B_30
	11	82	2	B_30
	12	82	2	B_30
	13	82	4	B_30
	14	82	6	B_30
	15	82	8	B_30
	16	82	10	B_30
	17	82	12	B_30
	18	82	13	B_30
	19	82	14	B_30
	20	82	16	B_30
	21	82	17	B_30
	22	82	17	B_30
	23	82	17	B_30
	24	82	17	B_30
	1	83	3	B_25
	2	83	4	B_25
	3	83	5	B_25
	4	83	8	B_25
	5	83	9	B_25
	6	83	12	B_25
	7	83	13	B_25
	8	83	15	B_25
	9	83	16	B_25
	10	83	19	B_25
	11	83	21	B_25
	12	83	23	B_25
	13	83	24	B_25
	14	83	27	B_25
	15	83	28	B_25
	16	83	30	B_25
	17	83	31	B_25
	18	83	33	B_25
	19	83	34	B_25
	20	83	35	B_25
	21	83	36	B_25
	22	83	37	B_25
	23	83	37	B_25
	24	83	37	B_25
	1	84	0	<=4bp
	2	84	0	<=4bp
	3	84	0	<=4bp
	4	84	0	<=4bp
	5	84	0	<=4bp
	6	84	0	<=4bp
[truncated: 21,498 more rows]

## Sheet: Fig.1g
	Fig.1g read length distribution
	Read_length	Counts	Seq_Cycles
	5	2538	6Q
	6	3721	6Q
	7	5091	6Q
	8	5229	6Q
	9	4661	6Q
	10	2518	6Q
	11	1266	6Q
	12	1076	6Q
	13	394	6Q
	14	246	6Q
	15	149	6Q
	16	73	6Q
	17	34	6Q
	18	20	6Q
	19	12	6Q
	20	3	6Q
	5	1212	12Q
	6	1349	12Q
	7	1285	12Q
	8	1339	12Q
	9	1543	12Q
	10	1663	12Q
	11	1542	12Q
	12	1742	12Q
	13	2046	12Q
	14	2379	12Q
	15	2926	12Q
	16	2930	12Q
	17	2012	12Q
	18	1682	12Q
	19	1335	12Q
	20	805	12Q
	21	641	12Q
	22	405	12Q
	23	347	12Q
	24	194	12Q
	25	143	12Q
	26	122	12Q
	27	93	12Q
	28	64	12Q
	29	59	12Q
	30	41	12Q
	31	22	12Q
	32	8	12Q
	33	13	12Q
	34	8	12Q
	35	2	12Q
	36	1	12Q
	5	1060	18Q
	6	1187	18Q
	7	1101	18Q
	8	1089	18Q
	9	1175	18Q
	10	1255	18Q
	11	1002	18Q
	12	1085	18Q
	13	1120	18Q
	14	997	18Q
	15	1033	18Q
	16	1035	18Q
	17	1062	18Q
	18	1107	18Q
	19	1173	18Q
	20	1418	18Q
	21	1439	18Q
	22	1586	18Q
	23	1464	18Q
	24	1463	18Q
	25	1431	18Q
	26	1227	18Q
	27	978	18Q
	28	838	18Q
	29	586	18Q
	30	431	18Q
	31	308	18Q
	32	245	18Q
	33	188	18Q
	34	143	18Q
	35	98	18Q
	36	82	18Q
	37	79	18Q
	38	62	18Q
	39	52	18Q
	40	54	18Q
	41	25	18Q
	42	29	18Q
	43	21	18Q
	44	18	18Q
	45	14	18Q
	46	7	18Q
	47	5	18Q
	48	2	18Q
	49	4	18Q
	50	5	18Q
	55	1	18Q
	5	999	24Q
	6	1132	24Q
	7	1006	24Q
	8	1010	24Q
	9	1054	24Q
	10	1116	24Q
	11	950	24Q
	12	985	24Q
	13	1001	24Q
	14	858	24Q
	15	896	24Q
	16	859	24Q
	17	786	24Q
	18	846	24Q
	19	780	24Q
	20	891	24Q
	21	863	24Q
	22	898	24Q
	23	908	24Q
	24	898	24Q
	25	931	24Q
	26	910	24Q
	27	960	24Q
	28	961	24Q
	29	1015	24Q
	30	1009	24Q
	31	1025	24Q
	32	996	24Q
	33	846	24Q
	34	749	24Q
	35	621	24Q
	36	494	24Q
	37	402	24Q
	38	323	24Q
	39	224	24Q
	40	169	24Q
	41	140	24Q
	42	136	24Q
	43	87	24Q
	44	74	24Q
	45	63	24Q
	46	51	24Q
	47	44	24Q
	48	52	24Q
	49	32	24Q
	50	36	24Q
	51	33	24Q
	52	24	24Q
	53	15	24Q
	54	20	24Q
	55	11	24Q
	56	6	24Q
	57	7	24Q
	58	7	24Q
	59	6	24Q
	60	3	24Q
	61	1	24Q
	62	1	24Q
	63	1	24Q
	64	1	24Q
	66	1	24Q
	68	1	24Q

## Sheet: Fig.1h
	Fig.1h individual plots					Fig.1h averaged
	Quad	FOV	category	value		Quad	category	mean	sd
	6Q	1	identified	5.07246		6Q	identified	5.33164	0.493324
	6Q	2	identified	5.34442		6Q	unidentified	94.6684	0.493324
	6Q	3	identified	4.52112		12Q	identified	47.0973	2.00592
	6Q	4	identified	6.23927		12Q	unidentified	52.9027	2.00592
	6Q	5	identified	5.29132		18Q	identified	56.7628	1.77865
	6Q	6	identified	5.78313		18Q	unidentified	43.2372	1.77865
	6Q	7	identified	5.5923		24Q	identified	60.1471	1.72401
	6Q	8	identified	5.61927		24Q	unidentified	39.8529	1.72401
	6Q	9	identified	5.55217
	6Q	10	identified	4.58716
	6Q	11	identified	5.06478
	6Q	12	identified	5.31429
	6Q	13	identified	6.12125
	6Q	14	identified	4.84429
	6Q	15	identified	4.8926
	6Q	16	identified	5.46643
	12Q	1	identified	47.8189
	12Q	2	identified	46.4343
	12Q	3	identified	48.1659
	12Q	4	identified	51.439
	12Q	5	identified	46.4917
	12Q	6	identified	46.2162
	12Q	7	identified	46.6595
	12Q	8	identified	48.058
	12Q	9	identified	43.3952
	12Q	10	identified	45.3376
	12Q	11	identified	46.5252
	12Q	12	identified	48.4293
	12Q	13	identified	44.201
	12Q	14	identified	46.3859
	12Q	15	identified	47.9715
	12Q	16	identified	50.027
	18Q	1	identified	58.617
	18Q	2	identified	55.3878
	18Q	3	identified	56.893
	18Q	4	identified	60.5157
	18Q	5	identified	55.683
	18Q	6	identified	55.083
	18Q	7	identified	57.6183
	18Q	8	identified	57.9349
	18Q	9	identified	54.724
	18Q	10	identified	54.9766
	18Q	11	identified	55.6706
	18Q	12	identified	57.2237
	18Q	13	identified	54.7396
	18Q	14	identified	55.9244
	18Q	15	identified	57.7167
	18Q	16	identified	59.4963
	24Q	1	identified	62.2802
	24Q	2	identified	59.1282
	24Q	3	identified	60.3038
	24Q	4	identified	63.6635
	24Q	5	identified	58.6455
	24Q	6	identified	59.6733
	24Q	7	identified	61.1168
	24Q	8	identified	61.3488
	24Q	9	identified	58.2941
	24Q	10	identified	57.6864
	24Q	11	identified	59.65
	24Q	12	identified	60.5491
	24Q	13	identified	57.7298
	24Q	14	identified	59.7468
	24Q	15	identified	59.9794
	24Q	16	identified	62.558
	6Q	1	unidentified	94.9275
	6Q	2	unidentified	94.6556
	6Q	3	unidentified	95.4789
	6Q	4	unidentified	93.7607
	6Q	5	unidentified	94.7087
	6Q	6	unidentified	94.2169
	6Q	7	unidentified	94.4077
	6Q	8	unidentified	94.3807
	6Q	9	unidentified	94.4478
	6Q	10	unidentified	95.4128
	6Q	11	unidentified	94.9352
	6Q	12	unidentified	94.6857
	6Q	13	unidentified	93.8788
	6Q	14	unidentified	95.1557
	6Q	15	unidentified	95.1074
	6Q	16	unidentified	94.5336
	12Q	1	unidentified	52.1811
	12Q	2	unidentified	53.5657
	12Q	3	unidentified	51.8341
	12Q	4	unidentified	48.561
	12Q	5	unidentified	53.5083
	12Q	6	unidentified	53.7838
	12Q	7	unidentified	53.3405
	12Q	8	unidentified	51.942
	12Q	9	unidentified	56.6048
	12Q	10	unidentified	54.6624
	12Q	11	unidentified	53.4748
	12Q	12	unidentified	51.5707
	12Q	13	unidentified	55.799
	12Q	14	unidentified	53.6141
	12Q	15	unidentified	52.0285
	12Q	16	unidentified	49.973
	18Q	1	unidentified	41.383
	18Q	2	unidentified	44.6122
	18Q	3	unidentified	43.107
	18Q	4	unidentified	39.4843
	18Q	5	unidentified	44.317
	18Q	6	unidentified	44.917
	18Q	7	unidentified	42.3817
	18Q	8	unidentified	42.0651
	18Q	9	unidentified	45.276
	18Q	10	unidentified	45.0234
	18Q	11	unidentified	44.3294
	18Q	12	unidentified	42.7763
	18Q	13	unidentified	45.2604
	18Q	14	unidentified	44.0756
	18Q	15	unidentified	42.2833
	18Q	16	unidentified	40.5037
	24Q	1	unidentified	37.7198
	24Q	2	unidentified	40.8718
	24Q	3	unidentified	39.6962
	24Q	4	unidentified	36.3365
	24Q	5	unidentified	41.3545
	24Q	6	unidentified	40.3267
	24Q	7	unidentified	38.8832
	24Q	8	unidentified	38.6512
	24Q	9	unidentified	41.7059
	24Q	10	unidentified	42.3136
	24Q	11	unidentified	40.35
	24Q	12	unidentified	39.4509
	24Q	13	unidentified	42.2702
	24Q	14	unidentified	40.2532
	24Q	15	unidentified	40.0206
	24Q	16	unidentified	37.442

## Sheet: Fig.2b
	Fig.2b
	Read length, nt	Freq	group
	19	68	Unmapped
	20	65	Unmapped
	21	63	Unmapped
	22	46	Unmapped
	23	33	Unmapped
	24	34	Unmapped
	25	30	Unmapped
	26	52	Unmapped
	27	53	Unmapped
	28	46	Unmapped
	29	68	Unmapped
	30	56	Unmapped
	31	53	Unmapped
	32	41	Unmapped
	33	30	Unmapped
	34	15	Unmapped
	35	16	Unmapped
	36	16	Unmapped
	37	19	Unmapped
	38	5	Unmapped
	39	17	Unmapped
	40	5	Unmapped
	41	14	Unmapped
	42	16	Unmapped
	43	11	Unmapped
	44	23	Unmapped
	45	24	Unmapped
	46	14	Unmapped
	47	14	Unmapped
	48	11	Unmapped
	49	12	Unmapped
	50	10	Unmapped
	51	6	Unmapped
	52	13	Unmapped
	53	13	Unmapped
	54	22	Unmapped
	55	24	Unmapped
	56	28	Unmapped
	57	255	Unmapped
	58	237	Unmapped
	59	246	Unmapped
	60	689	Unmapped
	61	744	Unmapped
	62	660	Unmapped
	63	562	Unmapped
	64	929	Unmapped
	65	785	Unmapped
	66	666	Unmapped
	67	811	Unmapped
	68	727	Unmapped
	69	655	Unmapped
	70	638	Unmapped
	71	629	Unmapped
	72	532	Unmapped
	73	424	Unmapped
	74	442	Unmapped
	75	328	Unmapped
	76	324	Unmapped
	77	269	Unmapped
	78	222	Unmapped
	79	157	Unmapped
	80	178	Unmapped
	81	110	Unmapped
	82	79	Unmapped
	83	70	Unmapped
	84	41	Unmapped
	85	30	Unmapped
	86	24	Unmapped
	87	13	Unmapped
	88	8	Unmapped
	89	4	Unmapped
	90	1	Unmapped
	19	5084	Total
	20	5006	Total
	21	4997	Total
	22	4947	Total
	23	4808	Total
	24	4975	Total
	25	4678	Total
	26	5063	Total
	27	4864	Total
	28	4902	Total
	29	4972	Total
	30	4924	Total
	31	4916	Total
	32	4833	Total
	33	4957	Total
	34	4767	Total
	35	4822	Total
	36	4552	Total
	37	4468	Total
	38	4489	Total
	39	4286	Total
	40	4099	Total
	41	4145	Total
	42	3950	Total
	43	3974	Total
	44	3762	Total
	45	3820	Total
	46	3569	Total
	47	3379	Total
	48	3460	Total
	49	3308	Total
	50	3256	Total
	51	3072	Total
	52	2964	Total
	53	2807	Total
	54	2618	Total
	55	2552	Total
	56	2470	Total
	57	2382	Total
	58	2220	Total
	59	1999	Total
	60	1867	Total
	61	1833	Total
	62	1706	Total
	63	1552	Total
	64	1473	Total
	65	1358	Total
	66	1262	Total
	67	1171	Total
	68	1102	Total
	69	1011	Total
	70	871	Total
	71	852	Total
	72	805	Total
	73	666	Total
	74	590	Total
	75	472	Total
	76	498	Total
	77	424	Total
	78	372	Total
	79	293	Total
	80	292	Total
	81	204	Total
	82	194	Total
	83	161	Total
	84	120	Total
	85	85	Total
	86	70	Total
	87	62	Total
	88	55	Total
	89	39	Total
	90	18	Total
	91	17	Total
	92	7	Total
	93	7	Total
	95	1	Total
	19	5016	Mapped
	20	4941	Mapped
	21	4934	Mapped
	22	4901	Mapped
	23	4775	Mapped
	24	4941	Mapped
	25	4648	Mapped
	26	5011	Mapped
	27	4811	Mapped
	28	4856	Mapped
	29	4904	Mapped
	30	4868	Mapped
	31	4863	Mapped
	32	4792	Mapped
	33	4927	Mapped
	34	4752	Mapped
	35	4806	Mapped
	36	4536	Mapped
	37	4449	Mapped
	38	4484	Mapped
	39	4269	Mapped
	40	4094	Mapped
	41	4131	Mapped
	42	3934	Mapped
	43	3963	Mapped
	44	3739	Mapped
	45	3796	Mapped
	46	3555	Mapped
	47	3365	Mapped
	48	3449	Mapped
	49	3296	Mapped
	50	3246	Mapped
	51	3066	Mapped
	52	2951	Mapped
	53	2794	Mapped
	54	2596	Mapped
	55	2528	Mapped
	56	2442	Mapped
	57	2127	Mapped
	58	1983	Mapped
	59	1753	Mapped
	60	1178	Mapped
	61	1089	Mapped
	62	1046	Mapped
	63	990	Mapped
	64	544	Mapped
	65	573	Mapped
	66	596	Mapped
	67	360	Mapped
	68	375	Mapped
	69	356	Mapped
	70	233	Mapped
	71	223	Mapped
	72	273	Mapped
	73	242	Mapped
	74	148	Mapped
	75	144	Mapped
	76	174	Mapped
	77	155	Mapped
	78	150	Mapped
	79	136	Mapped
	80	114	Mapped
	81	94	Mapped
	82	115	Mapped
	83	91	Mapped
	84	79	Mapped
	85	55	Mapped
	86	46	Mapped
	87	49	Mapped
	88	47	Mapped
	89	35	Mapped
	90	17	Mapped
	91	17	Mapped
	92	7	Mapped
	93	7	Mapped
	95	1	Mapped

## Sheet: Fig.2d
	Fig.2d
	gene.id	smSBS_log10(count+1)	IL_log10(TPM+1)
	ENSG00000000003_TSPAN6	0.30103	0
	ENSG00000000005_TNMD	0	0
	ENSG00000000419_DPM1	0	2.17603
	ENSG00000000457_SCYL3	0	0.600973
	ENSG00000000460_C1orf112	0.477121	1.72493
	ENSG00000000938_FGR	0	0
	ENSG00000000971_CFH	0	1.88457
	ENSG00000001036_FUCA2	0	2.41154
	ENSG00000001084_GCLC	0.477121	1.42862
	ENSG00000001167_NFYA	0	1.2634
	ENSG00000001460_STPG1	0	0.374748
	ENSG00000001461_NIPAL3	0.30103	1.60304
	ENSG00000001497_LAS1L	0.477121	1.95828
	ENSG00000001561_ENPP4	0	0
	ENSG00000001617_SEMA3F	0	1.11528
	ENSG00000001626_CFTR	0.30103	0
	ENSG00000001629_ANKIB1	0.30103	0
	ENSG00000001630_CYP51A1	0.30103	2.34151
	ENSG00000001631_KRIT1	0.477121	2.00758
	ENSG00000002016_RAD52	0	0
	ENSG00000002079_MYH16	0.30103	0
	ENSG00000002330_BAD	0	0
	ENSG00000002549_LAP3	0.477121	2.29741
	ENSG00000002586_CD99	0.30103	1.89609
	ENSG00000002587_HS3ST1	0	0
	ENSG00000002726_AOC1	0	0
	ENSG00000002745_WNT16	0.30103	0
	ENSG00000002746_HECW1	0	0
	ENSG00000002822_MAD1L1	0	1.58001
	ENSG00000002834_LASP1	0.30103	1.90612
	ENSG00000002919_SNX11	0	0.981366
	ENSG00000002933_TMEM176A	0	0
	ENSG00000003056_M6PR	0.30103	1.93313
	ENSG00000003096_KLHL13	0	0
	ENSG00000003137_CYP26B1	0	0
	ENSG00000003147_ICA1	0	1.9045
	ENSG00000003249_DBNDD1	0	0
	ENSG00000003393_ALS2	0.30103	1.27669
	ENSG00000003400_CASP10	0	0.499687
	ENSG00000003402_CFLAR	0.30103	1.9668
	ENSG00000003436_TFPI	0.477121	1.97155
	ENSG00000003509_NDUFAF7	0	1.71858
	ENSG00000003756_RBM5	0.69897	1.6291
	ENSG00000003987_MTMR7	0	0
	ENSG00000003989_SLC7A2	0	0
	ENSG00000004059_ARF5	0.69897	2.14355
	ENSG00000004139_SARM1	0	0
	ENSG00000004142_POLDIP2	0.30103	2.21922
	ENSG00000004399_PLXND1	0	0.519828
	ENSG00000004455_AK2	0.60206	2.39391
	ENSG00000004468_CD38	0	0
	ENSG00000004478_FKBP4	0	2.0951
	ENSG00000004487_KDM1A	0.477121	2.26848
	ENSG00000004534_RBM6	0	1.48671
	ENSG00000004660_CAMKK1	0.477121	0.915927
	ENSG00000004700_RECQL	0.477121	2.10051
	ENSG00000004766_CCDC132	0.477121	1.99765
	ENSG00000004776_HSPB6	0	0
	ENSG00000004777_ARHGAP33	0	0
	ENSG00000004779_NDUFAB1	1.04139	2.68989
	ENSG00000004799_PDK4	0	0
	ENSG00000004809_SLC22A16	0	0
	ENSG00000004838_ZMYND10	0.30103	0
	ENSG00000004846_ABCB5	0	0
	ENSG00000004848_ARX	0	0
	ENSG00000004864_SLC25A13	0.477121	1.6561
	ENSG00000004866_ST7	0	2.09688
	ENSG00000004897_CDC27	0.30103	1.81465
	ENSG00000004939_SLC4A1	0.477121	0.763428
	ENSG00000004948_CALCR	0.30103	0.526339
	ENSG00000004961_HCCS	0.60206	2.1574
	ENSG00000004975_DVL2	0	1.52647
	ENSG00000005001_PRSS22	0	0
	ENSG00000005007_UPF1	0.30103	1.64865
	ENSG00000005020_SKAP2	0.30103	1.88264
	ENSG00000005022_SLC25A5	0.60206	2.85465
	ENSG00000005059_CCDC109B	0.30103	1.33203
	ENSG00000005073_HOXA11	0	0
	ENSG00000005075_POLR2J	0.477121	2.19123
	ENSG00000005100_DHX33	0	0.394452
	ENSG00000005102_MEOX1	0	0
	ENSG00000005108_THSD7A	0	0
	ENSG00000005156_LIG3	0	1.5193
	ENSG00000005175_RPAP3	0.954243	2.05023
	ENSG00000005187_ACSM3	0.30103	1.83257
	ENSG00000005189_AC004381.6	0	1.92111
	ENSG00000005194_CIAPIN1	0	1.91976
	ENSG00000005206_SPPL2B	0	1.5358
	ENSG00000005238_FAM214B	0	0.822822
	ENSG00000005243_COPZ2	0	0
	ENSG00000005249_PRKAR2B	0.60206	2.05964
	ENSG00000005302_MSL3	0.30103	1.42127
	ENSG00000005339_CREBBP	1.04139	0
	ENSG00000005379_BZRAP1	0	0
	ENSG00000005381_MPO	0	0
	ENSG00000005421_PON1	0	0
	ENSG00000005436_GCFC2	0	1.4901
	ENSG00000005448_WDR54	0	0
	ENSG00000005469_CROT	0	0
	ENSG00000005471_ABCB4	0	0
	ENSG00000005483_KMT2E	0.69897	1.8523
	ENSG00000005486_RHBDD2	0	1.7608
	ENSG00000005513_SOX8	0	0
	ENSG00000005700_IBTK	0.477121	1.39498
	ENSG00000005801_ZNF195	0.30103	1.83967
	ENSG00000005810_MYCBP2	0	0.572872
	ENSG00000005812_FBXL3	0.477121	1.31681
	ENSG00000005844_ITGAL	0	0
	ENSG00000005882_PDK2	0	0
	ENSG00000005884_ITGA3	0	0
	ENSG00000005889_ZFX	0	1.24944
	ENSG00000005893_LAMP2	0	2.09068
	ENSG00000005955_GGNBP2	0.30103	1.39199
	ENSG00000005961_ITGA2B	0	0
	ENSG00000005981_ASB4	0	0
	ENSG00000006007_GDE1	0.30103	1.81935
	ENSG00000006015_C19orf60	0.30103	2.01123
	ENSG00000006016_CRLF1	0	0
	ENSG00000006025_OSBPL7	0	1.58172
	ENSG00000006042_TMEM98	0.477121	1.58569
	ENSG00000006047_YBX2	0	0
	ENSG00000006059_KRT33A	0	0
	ENSG00000006062_MAP3K14	0	0
	ENSG00000006071_ABCC8	0	0
	ENSG00000006074_CCL18	0	0
	ENSG00000006075_CCL3	0	0
	ENSG00000006114_SYNRG	0.30103	1.47305
	ENSG00000006116_CACNG3	0	0
	ENSG00000006118_TMEM132A	0	0
	ENSG00000006125_AP2B1	0	2.24566
	ENSG00000006128_TAC1	0	0
	ENSG00000006194_ZNF263	0	1.80794
	ENSG00000006210_CX3CL1	0	0
	ENSG00000006282_SPATA20	0	1.15351
	ENSG00000006283_CACNA1G	0	0
	ENSG00000006327_TNFRSF12A	0	0
	ENSG00000006377_DLX6	0	0
	ENSG00000006432_MAP3K9	0	0
	ENSG00000006451_RALA	0	1.92464
	ENSG00000006453_BAIAP2L1	0	1.64738
	ENSG00000006459_KDM7A	0	1.38703
	ENSG00000006468_ETV1	0	0.55145
	ENSG00000006530_AGK	0	1.80044
	ENSG00000006534_ALDH3B1	0	0
	ENSG00000006555_TTC22	0	0
	ENSG00000006576_PHTF2	0.30103	1.4606
	ENSG00000006606_CCL26	0	0
	ENSG00000006607_FARP2	0	1.83954
	ENSG00000006611_USH1C	0	0
	ENSG00000006625_GGCT	0	1.87216
	ENSG00000006634_DBF4	0.30103	1.75526
	ENSG00000006638_TBXA2R	0	1.14613
	ENSG00000006652_IFRD1	0.477121	2.06051
	ENSG00000006659_LGALS14	0	0
	ENSG00000006695_COX10	0.30103	1.6113
	ENSG00000006704_GTF2IRD1	0	0.694605
	ENSG00000006712_PAF1	0	1.43473
	ENSG00000006715_VPS41	0	1.79162
	ENSG00000006740_ARHGAP44	0.30103	0
	ENSG00000006744_ELAC2	0.69897	2.01849
	ENSG00000006747_SCIN	0	0.655138
	ENSG00000006756_ARSD	0	0
	ENSG00000006757_PNPLA4	0.30103	0.649335
	ENSG00000006788_MYH13	0	0
	ENSG00000006831_ADIPOR2	0	1.06221
	ENSG00000006837_CDKL3	0	0
	ENSG00000007001_UPP2	0	0
	ENSG00000007038_PRSS21	0	1.76545
	ENSG00000007047_MARK4	0	0
	ENSG00000007062_PROM1	0	0
	ENSG00000007080_CCDC124	0	1.78554
	ENSG00000007129_CEACAM21	0	0
	ENSG00000007168_PAFAH1B1	0.30103	2.09262
	ENSG00000007171_NOS2	0	0
	ENSG00000007174_DNAH9	0	0
	ENSG00000007202_KIAA0100	0	1.93161
	ENSG00000007216_SLC13A2	0	0
	ENSG00000007237_GAS7	0	0
	ENSG00000007255_TRAPPC6A	0	0
	ENSG00000007264_MATK	0	1.36003
	ENSG00000007306_CEACAM7	0	0
	ENSG00000007312_CD79B	0.30103	0
	ENSG00000007314_SCN4A	0	0
	ENSG00000007341_ST7L	0	1.79106
	ENSG00000007350_TKTL1	0	0
	ENSG00000007372_PAX6	0	1.60173
	ENSG00000007376_RPUSD1	0	1.20978
	ENSG00000007384_RHBDF1	0	0.622214
	ENSG00000007392_LUC7L	0.90309	2.05964
	ENSG00000007402_CACNA2D2	0.477121	0
	ENSG00000007516_BAIAP3	0.30103	1.44932
	ENSG00000007520_TSR3	0.477121	1.81178
	ENSG00000007541_PIGQ	0	1.40226
	ENSG00000007545_CRAMP1L	0	0
	ENSG00000007866_TEAD3	0	0
	ENSG00000007908_SELE	0	0
	ENSG00000007923_DNAJC11	0.30103	1.9734
	ENSG00000007933_FMO3	0	0
	ENSG00000007944_MYLIP	0	1.73981
	ENSG00000007952_NOX1	0	0
	ENSG00000007968_E2F2	0	1.47319
	ENSG00000008018_PSMB1	0.845098	2.87854
	ENSG00000008056_SYN1	0.30103	0
	ENSG00000008083_JARID2	0	1.58433
	ENSG00000008086_CDKL5	0	0
	ENSG00000008118_CAMK1G	0	0
	ENSG00000008128_CDK11A	0.30103	1.93596
	ENSG00000008130_NADK	0.30103	2.36964
	ENSG00000008196_TFAP2B	0	0
	ENSG00000008197_TFAP2D	0	0
	ENSG00000008226_DLEC1	0.30103	0
	ENSG00000008256_CYTH3	0	0.674861
	ENSG00000008277_ADAM22	0	0
	ENSG00000008282_SYPL1	0.30103	2.05987
	ENSG00000008283_CYB561	0	1.70389
	ENSG00000008294_SPAG9	0.30103	1.9588
	ENSG00000008300_CELSR3	0	0
	ENSG00000008311_AASS	0	0
	ENSG00000008323_PLEKHG6	0	0
	ENSG00000008324_SS18L2	0.60206	2.17246
	ENSG00000008382_MPND	0	0
	ENSG00000008394_MGST1	0.69897	2.36849
	ENSG00000008405_CRY1	0	1.87892
	ENSG00000008438_PGLYRP1	0	0
	ENSG00000008441_NFIX	0	0
	ENSG00000008513_ST3GAL1	0	0
	ENSG00000008516_MMP25	0	0
	ENSG00000008517_IL32	0	0
	ENSG00000008710_PKD1	0	0.365488
	ENSG00000008735_MAPK8IP2	0	0
	ENSG00000008838_MED24	0	2.30352
	ENSG00000008853_RHOBTB2	0.30103	0
	ENSG00000008869_HEATR5B	0.30103	0.546543
	ENSG00000008952_SEC62	0.60206	1.98462
	ENSG00000008988_RPS20	0.778151	2.86476
	ENSG00000009307_CSDE1	0.477121	2.74875
	ENSG00000009335_UBE3C	0	1.49485
	ENSG00000009413_REV3L	0	0.807535
	ENSG00000009694_TENM1	0	0.212188
	ENSG00000009709_PAX7	0	0
	ENSG00000009724_MASP2	0	0
	ENSG00000009765_IYD	0	0
	ENSG00000009780_FAM76A	0	0
	ENSG00000009790_TRAF3IP3	0.30103	0
	ENSG00000009830_POMT2	0	2.0936
	ENSG00000009844_VTA1	0.60206	2.15509
	ENSG00000009950_MLXIPL	0	0
	ENSG00000009954_BAZ1B	0.477121	1.62665
	ENSG00000010017_RANBP9	0.60206	1.80956
	ENSG00000010030_ETV7	0	0
	ENSG00000010072_SPRTN	0.30103	1.52994
	ENSG00000010165_METTL13	0	1.41162
	ENSG00000010219_DYRK4	0	1.1685
	ENSG00000010244_ZNF207	0.60206	2.45837
	ENSG00000010256_UQCRC1	0.30103	2.71847
	ENSG00000010270_STARD3NL	0.30103	1.82373
	ENSG00000010278_CD9	0	0
	ENSG00000010282_HHATL	0	0
	ENSG00000010292_NCAPD2	0.30103	1.7277
	ENSG00000010295_IFFO1	0.30103	0
	ENSG00000010310_GIPR	0	0.900913
	ENSG00000010318_PHF7	0	1.09968
	ENSG00000010319_SEMA3G	0	0
	ENSG00000010322_NISCH	0	1.71609
	ENSG00000010327_STAB1	0	0
	ENSG00000010361_FUZ	0	0
	ENSG00000010379_SLC6A13	0	0
	ENSG00000010404_IDS	0.30103	1.0607
	ENSG00000010438_PRSS3	0	0
	ENSG00000010539_ZNF200	0	1.74726
	ENSG00000010610_CD4	0	0
	ENSG00000010626_LRRC23	0.30103	0
	ENSG00000010671_BTK	0.477121	1.25864
	ENSG00000010704_HFE	0.30103	0
	ENSG00000010803_SCMH1	0.30103	0.948413
	ENSG00000010810_FYN	0	2.09767
	ENSG00000010818_HIVEP2	0	0.267172
	ENSG00000010932_FMO1	0	0
	ENSG00000011007_TCEB3	0	1.70278
	ENSG00000011009_LYPLA2	0	2.0585
	ENSG00000011021_CLCN6	0	1.42732
	ENSG00000011028_MRC2	0.30103	0.914872
	ENSG00000011052_NME2	0.778151	0
	ENSG00000011083_SLC6A7	0	0
	ENSG00000011105_TSPAN9	0	0
	ENSG00000011114_BTBD7	0.30103	0
	ENSG00000011132_APBA3	0.30103	1.15987
	ENSG00000011143_MKS1	0	1.83563
	ENSG00000011198_ABHD5	0.30103	1.46195
	ENSG00000011201_KAL1	0	0
	ENSG00000011243_AKAP8L	0	2.07933
	ENSG00000011258_MBTD1	0.30103	0.802774
	ENSG00000011260_UTP18	0.30103	2.10735
	ENSG00000011275_RNF216	0	1.05918
	ENSG00000011295_TTC19	0.60206	1.83455
	ENSG00000011304_PTBP1	0.60206	2.78648
	ENSG00000011332_DPF1	0.30103	0
	ENSG00000011347_SYT7	0.30103	0
	ENSG00000011376_LARS2	0	1.50311
	ENSG00000011405_PIK3C2A	0.30103	1.19728
	ENSG00000011422_PLAUR	0	1.54531
	ENSG00000011426_ANLN	0	1.90445
	ENSG00000011451_WIZ	0.30103	0
	ENSG00000011454_RABGAP1	0	1.62086
	ENSG00000011465_DCN	0	0
	ENSG00000011478_QPCTL	0	0.943
	ENSG00000011485_PPP5C	0	1.71441
	ENSG00000011523_CEP68	0	1.41095
	ENSG00000011566_MAP4K3	0.30103	1.07225
	ENSG00000011590_ZBTB32	0	0
	ENSG00000011600_TYROBP	0	0
	ENSG00000011638_TMEM159	0	0
	ENSG00000011677_GABRA3	0	0
	ENSG00000012048_BRCA1	0	2.1112
	ENSG00000012061_ERCC1	0	1.61342
	ENSG00000012124_CD22	0	0
	ENSG00000012171_SEMA3B	0	0
	ENSG00000012174_MBTPS2	0.30103	1.40993
	ENSG00000012211_PRICKLE3	0	1.0835
	ENSG00000012223_LTF	0	0
	ENSG00000012232_EXTL3	0	1.49192
	ENSG00000012504_NR1H4	0	0
	ENSG00000012660_ELOVL5	0.477121	2.21455
	ENSG00000012779_ALOX5	0	0
	ENSG00000012817_KDM5D	0	0
	ENSG00000012822_CALCOCO1	0	1.21192
	ENSG00000012963_UBR7	0	2.08493
	ENSG00000012983_MAP4K5	0.30103	2.17745
	ENSG00000013016_EHD3	0	0
	ENSG00000013275_PSMC4	0.477121	2.22909
	ENSG00000013288_MAN2B2	0	0.627366
	ENSG00000013293_SLC7A14	0.30103	0
	ENSG00000013297_CLDN11	0	0
	ENSG00000013306_SLC25A39	0.477121	2.27485
	ENSG00000013364_MVP	0	0
	ENSG00000013374_NUB1	0	2.16417
	ENSG00000013375_PGM3	0	1.81842
	ENSG00000013392_RWDD2A	0	1.00432
	ENSG00000013441_CLK1	0.477121	1.63438
	ENSG00000013503_POLR3B	0.30103	1.17056
	ENSG00000013523_ANGEL1	0	1.5422
	ENSG00000013561_RNF14	0.60206	1.74827
	ENSG00000013563_DNASE1L1	0	0
	ENSG00000013573_DDX11	0.30103	1.92778
	ENSG00000013583_HEBP1	0	0
	ENSG00000013588_GPRC5A	0	0
	ENSG00000013619_MAMLD1	0	0
	ENSG00000013725_CD6	0	0
	ENSG00000013810_TACC3	0.30103	1.69992
	ENSG00000014123_UFL1	0.30103	1.11361
	ENSG00000014138_POLA2	0.30103	1.73815
	ENSG00000014164_ZC3H3	0	1.34282
	ENSG00000014216_CAPN1	0	2.46075
	ENSG00000014257_ACPP	0	0
	ENSG00000014641_MDH1	0.60206	2.71482
	ENSG00000014824_SLC30A9	0.30103	1.63889
	ENSG00000014914_MTMR11	0	0
	ENSG00000014919_COX15	0	1.59084
	ENSG00000015133_CCDC88C	0	1.74359
	ENSG00000015153_YAF2	0.477121	0.990339
	ENSG00000015171_ZMYND11	0	1.39076
	ENSG00000015285_WAS	0	0
	ENSG00000015413_DPEP1	0	0
	ENSG00000015475_BID	0	1.19866
	ENSG00000015479_MATR3	0.954243	2.68455
	ENSG00000015520_NPC1L1	0	0
	ENSG00000015532_XYLT2	0.30103	0
	ENSG00000015568_RGPD5	0	1.10106
	ENSG00000015592_STMN4	0.30103	0
	ENSG00000015676_NUDCD3	0	1.91724
	ENSG00000016082_ISL1	0	0
	ENSG00000016391_CHDH	0	0
	ENSG00000016402_IL20RA	0	0
	ENSG00000016490_CLCA1	0	0
	ENSG00000016602_CLCA4	0	0
	ENSG00000016864_GLT8D1	0	1.95482
	ENSG00000017260_ATP2C1	0	2.13143
	ENSG00000017373_SRCIN1	0	0
	ENSG00000017427_IGF1	0	0
	ENSG00000017483_SLC38A5	0.30103	2.21083
	ENSG00000017621_MAGIX	0	0
	ENSG00000017797_RALBP1	0	1.78732
	ENSG00000018189_RUFY3	0	1.49052
	ENSG00000018236_CNTN1	0	0
	ENSG00000018280_SLC11A1	0	0
	ENSG00000018408_WWTR1	0.30103	0
	ENSG00000018510_AGPS	0	1.60152
	ENSG00000018607_ZNF806	0	0
	ENSG00000018610_CXorf56	0	0.947924
	ENSG00000018625_ATP1A2	0	0
	ENSG00000018699_TTC27	0	1.81131
	ENSG00000018869_ZNF582	0	1.54777
	ENSG00000019102_VSIG2	0	0
	ENSG00000019144_PHLDB1	0.30103	0
	ENSG00000019169_MARCO	0	0
	ENSG00000019186_CYP24A1	0	0
	ENSG00000019485_PRDM11	0.477121	0
	ENSG00000019505_SYT13	0	0
	ENSG00000019549_SNAI2	0	0
	ENSG00000019582_CD74	0	0
	ENSG00000019991_HGF	0	0
	ENSG00000019995_ZRANB1	0	0
	ENSG00000020129_NCDN	0.30103	1.36586
	ENSG00000020181_GPR124	0	0
	ENSG00000020219_CCT8L1P	0	0
	ENSG00000020256_ZFP64	0	1.29026
	ENSG00000020426_MNAT1	0.477121	1.77764
	ENSG00000020577_SAMD4A	0	0
	ENSG00000020633_RUNX3	0	0
	ENSG00000020922_MRE11A	0	1.65128
	ENSG00000021300_PLEKHB1	0	0
	ENSG00000021355_SERPINB1	0.30103	1.99747
	ENSG00000021461_CYP3A43	0	0
	ENSG00000021488_SLC7A9	0	0
	ENSG00000021574_SPAST	0.30103	1.45773
	ENSG00000021645_NRXN3	0	0
	ENSG00000021762_OSBPL5	0.30103	0
	ENSG00000021776_AQR	0.30103	1.55352
	ENSG00000021826_CPS1	0	0
	ENSG00000021852_C8B	0	0
	ENSG00000022267_FHL1	0	0
	ENSG00000022277_RTFDC1	0	2.19962
	ENSG00000022355_GABRA1	0	0
	ENSG00000022556_NLRP2	0.477121	1.3438
	ENSG00000022567_SLC45A4	0.30103	0
	ENSG00000022840_RNF10	0	2.24487
	ENSG00000022976_ZNF839	0.477121	0
	ENSG00000023041_ZDHHC6	0	1.48001
	ENSG00000023171_GRAMD1B	0	0
	ENSG00000023191_RNH1	0	2.05926
	ENSG00000023228_NDUFS1	0.30103	2.16086
	ENSG00000023287_RB1CC1	0.477121	1.85321
	ENSG00000023318_ERP44	0	1.85509
	ENSG00000023330_ALAS1	0	1.25744
	ENSG00000023445_BIRC3	0	0
	ENSG00000023516_AKAP11	0.30103	0.260071
	ENSG00000023572_GLRX2	0.30103	1.88167
	ENSG00000023608_SNAPC1	0	0.635484
	ENSG00000023697_DERA	0	1.45545
	ENSG00000023734_STRAP	0	2.31148
	ENSG00000023839_ABCC2	0	0
	ENSG00000023892_DEF6	0	0.952308
	ENSG00000023902_PLEKHO1	0.30103	0
	ENSG00000023909_GCLM	0.30103	2.24625
	ENSG00000024048_UBR2	0.30103	1.37803
	ENSG00000024422_EHD2	0	0.788168
	ENSG00000024526_DEPDC1	0	1.0799
	ENSG00000024862_CCDC28A	0	1.31091
	ENSG00000025039_RRAGD	0	0
	ENSG00000025156_HSF2	0	1.72411
	ENSG00000025293_PHF20	0.30103	1.52035
	ENSG00000025423_HSD17B6	0	0
	ENSG00000025434_NR1H3	0.477121	0
	ENSG00000025708_TYMP	0	0
	ENSG00000025770_NCAPH2	0	1.5244
	ENSG00000025772_TOMM34	0	1.82847
	ENSG00000025796_SEC63	0.30103	2.04825
	ENSG00000025800_KPNA6	0.477121	1.21854
	ENSG00000026025_VIM	0.60206	2.21717
	ENSG00000026036_RTEL1-TNFRSF6B	0.30103	0
	ENSG00000026103_FAS	0	0
	ENSG00000026297_RNASET2	0	1.96275
	ENSG00000026508_CD44	0.477121	1.35793
	ENSG00000026559_KCNG1	0.90309	0
	ENSG00000026652_AGPAT4	0.30103	0
	ENSG00000026751_SLAMF7	0	0
	ENSG00000026950_BTN3A1	0	0
	ENSG00000027001_MIPEP	0	1.63155
	ENSG00000027075_PRKCH	0	0
	ENSG00000027644_INSRR	0	0
	ENSG00000027697_IFNGR1	0	1.55145
	ENSG00000027847_B4GALT7	0	0
	ENSG00000027869_SH2D2A	0	1.30125
	ENSG00000028116_VRK2	0.30103	1.71508
	ENSG00000028137_TNFRSF1B	0	1.4612
	ENSG00000028203_VEZT	0	1.48116
	ENSG00000028277_POU2F2	0.30103	0
	ENSG00000028310_BRD9	0.778151	1.49136
	ENSG00000028528_SNX1	0.30103	1.99471
	ENSG00000028839_TBPL1	0.60206	2.21548
	ENSG00000029153_ARNTL2	0	1.59483
	ENSG00000029363_BCLAF1	0	2.19965
	ENSG00000029364_SLC39A9	0.30103	1.88047
	ENSG00000029534_ANK1	0.30103	1.83334
	ENSG00000029559_IBSP	0	0
	ENSG00000029639_TFB1M	0	1.54998
	ENSG00000029725_RABEP1	0.69897	1.9774
	ENSG00000029993_HMGB3	0	1.50461
	ENSG00000030066_NUP160	0.60206	2.05038
	ENSG00000030110_BAK1	0	1.4936
	ENSG00000030304_MUSK	0	0
	ENSG00000030419_IKZF2	0.477121	0
	ENSG00000030582_GRN	0	2.34195
	ENSG00000031003_FAM13B	0	1.00518
	ENSG00000031081_ARHGAP31	0.30103	0
	ENSG00000031544_NR2E3	0	0
	ENSG00000031691_CENPQ	0	1.52595
	ENSG00000031698_SARS	0.69897	2.46001
	ENSG00000031823_RANBP3	0.30103	1.46642
	ENSG00000032219_ARID4A	0.30103	1.37912
	ENSG00000032389_TSSC1	0	1.68815
	ENSG00000032444_PNPLA6	0	1.27784
	ENSG00000032742_IFT88	0.477121	1.26881
	ENSG00000033011_ALG1	0	1.2052
	ENSG00000033030_ZCCHC8	0	1.64128
	ENSG00000033050_ABCF2	0.30103	2.11193
	ENSG00000033100_CHPF2	0	1.37511
	ENSG00000033122_LRRC7	0.60206	0
	ENSG00000033170_FUT8	0	1.19033
	ENSG00000033178_UBA6	0	2.03495
	ENSG00000033327_GAB2	0	1.45515
	ENSG00000033627_ATP6V0A1	0	2.32112
	ENSG00000033800_PIAS1	0	1.8012
	ENSG00000033867_SLC4A7	0	1.26435
	ENSG00000034053_APBA2	0	1.74437
	ENSG00000034063_UHRF1	0.30103	1.77714
	ENSG00000034152_MAP2K3	0	0
	ENSG00000034239_EFCAB1	0	0
	ENSG00000034510_TMSB10	1.04139	2.47197
	ENSG00000034533_ASTE1	0	0.907949
	ENSG00000034677_RNF19A	0	1.35025
	ENSG00000034693_PEX3	0	1.65157
	ENSG00000034713_GABARAPL2	0.30103	2.33885
	ENSG00000034971_MYOC	0	0
	ENSG00000035115_SH3YL1	0	1.3294
	ENSG00000035141_FAM136A	0.60206	2.23325
	ENSG00000035403_VCL	0	2.13287
	ENSG00000035499_DEPDC1B	0	1.51812
	ENSG00000035664_DAPK2	0	0.873902
	ENSG00000035681_NSMAF	0	1.64473
	ENSG00000035687_ADSS	0.30103	1.58928
	ENSG00000035720_STAP1	0	0
	ENSG00000035862_TIMP2	0	0
	ENSG00000035928_RFC1	0.30103	2.16125
	ENSG00000036054_TBC1D23	0.477121	1.67578
	ENSG00000036257_CUL3	0	1.77532
	ENSG00000036448_MYOM2	0	0
	ENSG00000036473_OTC	0	0
	ENSG00000036530_CYP46A1	0	0
	ENSG00000036549_ZZZ3	0.477121	2.25775
	ENSG00000036565_SLC18A1	0	0
	ENSG00000036672_USP2	0	0
	ENSG00000036828_CASR	0	0
	ENSG00000037042_TUBG2	0.30103	0
	ENSG00000037241_RPL26L1	0.477121	2.15878
	ENSG00000037280_FLT4	0.30103	0
	ENSG00000037474_NSUN2	0.477121	2.31647
	ENSG00000037637_FBXO42	0.30103	1.01326
	ENSG00000037749_MFAP3	0	1.45834
	ENSG00000037757_MRI1	0	1.41397
	ENSG00000037897_METTL1	0.30103	1.75694
	ENSG00000037965_HOXC8	0	0
	ENSG00000038002_AGA	0	0
	ENSG00000038210_PI4K2B	0	1.70484
	ENSG00000038219_BOD1L1	0.30103	1.18156
	ENSG00000038274_MAT2B	0.60206	2.13059
	ENSG00000038295_TLL1	0	0
	ENSG00000038358_EDC4	0.30103	1.66596
	ENSG00000038382_TRIO	0.30103	1.35774
	ENSG00000038427_VCAN	0.30103	0
	ENSG00000038532_CLEC16A	0	1.49982
	ENSG00000038945_MSR1	0.954243	0
	ENSG00000039068_CDH1	0	0
	ENSG00000039123_SKIV2L2	0.477121	2.18316
	ENSG00000039139_DNAH5	0	0.730782
	ENSG00000039319_ZFYVE16	0.30103	1.74273
	ENSG00000039523_FAM65A	0	1.82782
	ENSG00000039537_C6	0	0
	ENSG00000039560_RAI14	0	1.31281
	ENSG00000039600_SOX30	0	0
	ENSG00000039650_PNKP	0	1.41481
	ENSG00000039987_BEST2	0.30103	0
	ENSG00000040199_PHLPP2	0	0.654177
	ENSG00000040275_SPDL1	0.30103	1.93136
	ENSG00000040341_STAU2	0.60206	2.15079
	ENSG00000040487_PQLC2	0	0.895975
	ENSG00000040531_CTNS	0	1.51706
	ENSG00000040608_RTN4R	0	0
	ENSG00000040633_PHF23	0	1.61225
	ENSG00000040731_CDH10	0	0
	ENSG00000040933_INPP4A	0	1.3249
	ENSG00000041353_RAB27B	0	0
	ENSG00000041357_PSMA4	0.30103	2.68445
	ENSG00000041515_MYO16	0.477121	0.577492
	ENSG00000041802_LSG1	0	1.34596
	ENSG00000041880_PARP3	0	0
	ENSG00000041982_TNC	0	0
	ENSG00000041988_THAP3	0.30103	1.33486
	ENSG00000042062_FAM65C	0	1.66904
	ENSG00000042088_TDP1	0	1.12872
	ENSG00000042286_AIFM2	0.30103	1.56538
	ENSG00000042304_C2orf83	0	0
	ENSG00000042317_SPATA7	0.30103	0
	ENSG00000042429_MED17	0.845098	1.96979
	ENSG00000042445_RETSAT	0.30103	0.938019
	ENSG00000042493_CAPG	0	1.91724
	ENSG00000042753_AP2S1	0.30103	1.88767
	ENSG00000042781_USH2A	0.30103	0
	ENSG00000042813_ZPBP	0	0
	ENSG00000042832_TG	0	0
	ENSG00000042980_ADAM28	0	0
	ENSG00000043039_BARX2	0	0
	ENSG00000043093_DCUN1D1	0.477121	1.83727
	ENSG00000043143_JADE2	0.477121	1.45879
	ENSG00000043355_ZIC2	0	0.594393
	ENSG00000043462_LCP2	0	1.53567
	ENSG00000043514_TRIT1	0	1.9526
	ENSG00000043591_ADRB1	0	0
	ENSG00000044012_GUCA2B	0	0
	ENSG00000044090_CUL7	0	1.22634
	ENSG00000044115_CTNNA1	0	1.91503
	ENSG00000044446_PHKA2	0.30103	1.27207
	ENSG00000044459_CNTLN	0.30103	0
	ENSG00000044524_EPHA3	0	0
	ENSG00000044574_HSPA5	0.778151	2.68997
	ENSG00000046604_DSG2	0	1.48911
	ENSG00000046647_GEMIN8	0	0
	ENSG00000046651_OFD1	0	1.86923
	ENSG00000046653_GPM6B	0.30103	0
	ENSG00000046774_MAGEC2	0	1.00945
	ENSG00000046889_PREX2	0	0
	ENSG00000047056_WDR37	0	1.57507
	ENSG00000047188_YTHDC2	0.30103	1.18639
	ENSG00000047230_CTPS2	0	1.10619
	ENSG00000047249_ATP6V1H	0	1.8888
	ENSG00000047315_POLR2B	0.477121	1.94836
	ENSG00000047346_FAM214A	0	0
	ENSG00000047365_ARAP2	0	0
	ENSG00000047410_TPR	0.69897	2.25293
	ENSG00000047457_CP	0	0
	ENSG00000047578_KIAA0556	0	1.25018
	ENSG00000047579_DTNBP1	0	1.80774
	ENSG00000047597_XK	0	1.23045
	ENSG00000047617_ANO2	0	0
	ENSG00000047621_C12orf4	0	1.67089
	ENSG00000047634_SCML1	0	0
	ENSG00000047644_WWC3	0	0
	ENSG00000047648_ARHGAP6	0.60206	1.22063
	ENSG00000047662_FAM184B	0	0
	ENSG00000047849_MAP4	0.477121	1.5636
	ENSG00000047932_GOPC	0	1.50623
	ENSG00000047936_ROS1	0.30103	0
	ENSG00000048028_USP28	0	1.86859
	ENSG00000048052_HDAC9	0	0.68842
	ENSG00000048140_TSPAN17	0.30103	1.7492
	ENSG00000048162_NOP16	1.14613	2.50501
	ENSG00000048342_CC2D2A	0	0
	ENSG00000048392_RRM2B	0.30103	1.45133
	ENSG00000048405_ZNF800	0.30103	1.20548
	ENSG00000048462_TNFRSF17	0	0
	ENSG00000048471_SNX29	0.30103	1.40943
	ENSG00000048540_LMO3	0.30103	0
	ENSG00000048544_MRPS10	0.30103	2.27014
	ENSG00000048545_GUCA1A	0	0
	ENSG00000048649_RSF1	0.477121	1.21219
	ENSG00000048707_VPS13D	0	0.394452
	ENSG00000048740_CELF2	0	1.68314
	ENSG00000048828_FAM120A	0.69897	1.24353
	ENSG00000048991_R3HDM1	0	1.44545
	ENSG00000049089_COL9A2	0	0.604226
	ENSG00000049130_KITLG	0.477121	0
	ENSG00000049167_ERCC8	0	1.42553
	ENSG00000049192_ADAMTS6	0	0.623249
	ENSG00000049239_H6PD	0.30103	0
	ENSG00000049245_VAMP3	0	1.52853
	ENSG00000049246_PER3	0	1.3955
	ENSG00000049247_UTS2	0	0
	ENSG00000049249_TNFRSF9	0	0
	ENSG00000049283_EPN3	0.30103	0
	ENSG00000049319_SRD5A2	0	0
	ENSG00000049323_LTBP1	0	1.67925
	ENSG00000049449_RCN1	0	1.50447
	ENSG00000049540_ELN	0.30103	0
	ENSG00000049541_RFC2	0.30103	2.22479
	ENSG00000049618_ARID1B	0.477121	1.25139
	ENSG00000049656_CLPTM1L	0.60206	2.52669
	ENSG00000049759_NEDD4L	0	1.78654
	ENSG00000049768_FOXP3	0	0
	ENSG00000049769_PPP1R3F	0	0
	ENSG00000049860_HEXB	0.30103	2.14641
	ENSG00000049883_PTCD2	0	1.26079
	ENSG00000050030_KIAA2022	0	0
	ENSG00000050130_JKAMP	0	2.06494
	ENSG00000050165_DKK3	0.30103	0
	ENSG00000050327_ARHGEF5	0	0
	ENSG00000050344_NFE2L3	0.30103	1.01115
	ENSG00000050393_MCUR1	0.60206	1.85437
	ENSG00000050405_LIMA1	0.30103	1.52362
	ENSG00000050426_LETMD1	0	1.10551
	ENSG00000050438_SLC4A8	0	0
	ENSG00000050555_LAMC3	0	0
	ENSG00000050628_PTGER3	0.30103	1.34282
	ENSG00000050730_TNIP3	0	0
	ENSG00000050748_MAPK9	0.477121	1.71391
	ENSG00000050767_COL23A1	0	0
	ENSG00000050820_BCAR1	0.30103	1.35102
	ENSG00000051009_FAM160A2	0	0.790285
	ENSG00000051108_HERPUD1	0	1.95602
	ENSG00000051128_HOMER3	0	0
	ENSG00000051180_RAD51	0	2.12704
	ENSG00000051341_POLQ	0	0.874482
	ENSG00000051382_PIK3CB	0	2.00698
	ENSG00000051523_CYBA	0.30103	2.00826
	ENSG00000051596_THOC3	0	1.99007
	ENSG00000051620_HEBP2	0	1.46583
	ENSG00000051825_MPHOSPH9	0.477121	1.93298
	ENSG00000052126_PLEKHA5	0	1.4553
	ENSG00000052344_PRSS8	0	1.20085
	ENSG00000052723_SIKE1	0	2.46046
	ENSG00000052749_RRP12	0	1.64167
	ENSG00000052795_FNIP2	0.477121	1.06446
	ENSG00000052802_MSMO1	0	2.20235
	ENSG00000052841_TTC17	0.30103	1.89873
	ENSG00000052850_ALX4	0	0
	ENSG00000053108_FSTL4	0	0
	ENSG00000053254_FOXN3	0.30103	0
	ENSG00000053328_METTL24	0	0
	ENSG00000053371_AKR7A2	0.30103	2.12924
	ENSG00000053372_MRTO4	0.477121	1.99056
	ENSG00000053438_NNAT	0	0
	ENSG00000053501_USE1	0	1.46672
	ENSG00000053524_MCF2L2	0.477121	0
	ENSG00000053702_NRIP2	0	0
	ENSG00000053747_LAMA3	0	0
	ENSG00000053770_AP5M1	0	2.04427
	ENSG00000053900_ANAPC4	0.30103	1.79309
	ENSG00000053918_KCNQ1	0	0
	ENSG00000054116_TRAPPC3	0	1.97206
	ENSG00000054118_THRAP3	0.30103	1.76065
	ENSG00000054148_PHPT1	0.60206	2.24805
	ENSG00000054179_ENTPD2	0	0
	ENSG00000054219_LY75	0	0
	ENSG00000054267_ARID4B	0.778151	1.86457
	ENSG00000054277_OPN3	0	0
	ENSG00000054282_SDCCAG8	0	0
	ENSG00000054356_PTPRN	0	0
	ENSG00000054392_HHAT	0	0
	ENSG00000054523_KIF1B	0.30103	1.27646
	ENSG00000054598_FOXC1	0.30103	0
	ENSG00000054611_TBC1D22A	0	0.783189
	ENSG00000054654_SYNE2	0	0
	ENSG00000054690_PLEKHH1	0.30103	0.352183
	ENSG00000054793_ATP9A	0	0
	ENSG00000054796_SPO11	0	0
	ENSG00000054803_CBLN4	0	0
	ENSG00000054938_CHRDL2	0	0
	ENSG00000054965_FAM168A	0	0
	ENSG00000054967_RELT	0	0.880814
	ENSG00000054983_GALC	0	1.66464
	ENSG00000055044_NOP58	0.845098	2.39194
	ENSG00000055070_SZRD1	0	1.49872
	ENSG00000055118_KCNH2	1.9345	2.46969
	ENSG00000055130_CUL1	0.30103	1.93414
	ENSG00000055147_FAM114A2	0	1.78859
	ENSG00000055163_CYFIP2	0	0
	ENSG00000055208_TAB2	0	0.938019
	ENSG00000055211_GINM1	0	0.741939
	ENSG00000055332_EIF2AK2	0	1.5895
	ENSG00000055483_USP36	0	1.87749
	ENSG00000055609_KMT2C	0	0.61595
	ENSG00000055732_MCOLN3	0	0
	ENSG00000055813_CCDC85A	0	0
	ENSG00000055917_PUM2	0.60206	1.44747
	ENSG00000055950_MRPL43	0.477121	1.71784
	ENSG00000055955_ITIH4	0	0
	ENSG00000055957_ITIH1	0	0
	ENSG00000056050_C4orf27	0.477121	1.60086
	ENSG00000056097_ZFR	0.60206	1.83639
	ENSG00000056277_ZNF280C	0	1.13577
	ENSG00000056291_NPFFR2	0	0
	ENSG00000056487_PHF21B	0	0
	ENSG00000056558_TRAF1	0	0
	ENSG00000056586_RC3H2	0	1.55449
	ENSG00000056661_PCGF2	0	1.64631
	ENSG00000056736_IL17RB	0	0
	ENSG00000056972_TRAF3IP2	0	1.2971
	ENSG00000056998_GYG2	0	1.26647
	ENSG00000057019_DCBLD2	0.30103	1.57553
	ENSG00000057149_SERPINB3	0	0
	ENSG00000057252_SOAT1	0.477121	1.75618
	ENSG00000057294_PKP2	0	1.57852
	ENSG00000057468_MSH4	0	0
	ENSG00000057593_F7	0.30103	0
	ENSG00000057608_GDI2	0.69897	2.45355
	ENSG00000057657_PRDM1	0	0
	ENSG00000057663_ATG5	0	1.44467
	ENSG00000057704_TMCC3	0	0.466868
	ENSG00000057757_PITHD1	0.30103	2.09778
	ENSG00000057935_MTA3	0	1.80929
	ENSG00000058056_USP13	0	0
	ENSG00000058063_ATP11B	0.30103	1.64699
	ENSG00000058085_LAMC2	0	0
	ENSG00000058091_CDK14	0	0
	ENSG00000058262_SEC61A1	0	2.01853
	ENSG00000058272_PPP1R12A	0	2.01624
	ENSG00000058335_RASGRF1	0	0
	ENSG00000058404_CAMK2B	0	0
	ENSG00000058453_CROCC	0	0
	ENSG00000058600_POLR3E	0.90309	1.99211
	ENSG00000058668_ATP2B4	0	1.54382
	ENSG00000058673_ZC3H11A	0.30103	2.21827
	ENSG00000058729_RIOK2	0.477121	2.06577
	ENSG00000058799_YIPF1	0.30103	1.3865
	ENSG00000058804_NDC1	0	1.80781
	ENSG00000058866_DGKG	0.30103	0
	ENSG00000059122_FLYWCH1	0	1.32201
	ENSG00000059145_UNKL	0.30103	1.3897
	ENSG00000059377_TBXAS1	0	0.893762
	ENSG00000059378_PARP12	0.30103	1.74076
	ENSG00000059573_ALDH18A1	0	1.86303
	ENSG00000059588_TARBP1	0.477121	1.20249
	ENSG00000059691_PET112	0	1.61784
	ENSG00000059728_MXD1	0.30103	1.5876
	ENSG00000059758_CDK17	0.30103	1.78061
	ENSG00000059769_DNAJC25	0.477121	0.658011
	ENSG00000059804_SLC2A3	0	1.98182
	ENSG00000059915_PSD	0	0
	ENSG00000060069_CTDP1	0.30103	1.35005
	ENSG00000060138_YBX3	0	2.22144
	ENSG00000060140_STYK1	0	0
	ENSG00000060237_WNK1	0.30103	0.584331
	ENSG00000060303_RPS17P5	0	0
	ENSG00000060339_CCAR1	0.30103	2.39078
	ENSG00000060491_OGFR	0	0.672098
	ENSG00000060558_GNA15	0	1.13893
	ENSG00000060566_CREB3L3	0	0
	ENSG00000060642_PIGV	0.477121	1.36455
	ENSG00000060656_PTPRU	0	0
	ENSG00000060688_SNRNP40	0	2.17886
	ENSG00000060709_RIMBP2	0	0
	ENSG00000060718_COL11A1	0	0
	ENSG00000060749_QSER1	0.778151	0.925312
	ENSG00000060762_MPC1	0.60206	2.02926
	ENSG00000060971_ACAA1	0.30103	1.84733
	ENSG00000060982_BCAT1	0.60206	2.17993
	ENSG00000061273_HDAC7	0.477121	1.64395
	ENSG00000061337_LZTS1	0	0
	ENSG00000061455_PRDM6	0	0
	ENSG00000061492_WNT8A	0	0
	ENSG00000061656_SPAG4	0	0
	ENSG00000061676_NCKAP1	0	1.57761
	ENSG00000061794_MRPS35	0.477121	2.3055
	ENSG00000061918_GUCY1B3	0.30103	0
	ENSG00000061936_SFSWAP	0.60206	1.32449
	ENSG00000061938_TNK2	0.477121	0
	ENSG00000061987_MON2	0	1.59616
	ENSG00000062038_CDH3	0.30103	0
	ENSG00000062096_ARSF	0	0
	ENSG00000062194_GPBP1	0.30103	1.85333
	ENSG00000062282_DGAT2	0	0
	ENSG00000062370_ZNF112	0	0
	ENSG00000062485_CS	0.477121	2.50424
	ENSG00000062524_LTK	0.477121	0
	ENSG00000062582_MRPS24	0.477121	2.22456
	ENSG00000062598_ELMO2	0.30103	1.65887
	ENSG00000062650_WAPAL	0.30103	1.63699
	ENSG00000062716_VMP1	0.477121	2.55776
	ENSG00000062725_APPBP2	0.30103	0.356026
	ENSG00000062822_POLD1	0.30103	2.25353
	ENSG00000063015_SEZ6	0.30103	0
	ENSG00000063046_EIF4B	0.30103	2.10013
	ENSG00000063127_SLC6A16	0	0
	ENSG00000063169_GLTSCR1	0	0
	ENSG00000063176_SPHK2	0	0.907411
	ENSG00000063177_RPL18	1.27875	2.98073
	ENSG00000063180_CA11	0.30103	0
	ENSG00000063241_ISOC2	0	1.9645
	ENSG00000063244_U2AF2	0	1.36455
	ENSG00000063245_EPN1	0	1.69705
	ENSG00000063322_MED29	0.30103	1.17667
	ENSG00000063438_AHRR	0.30103	0
	ENSG00000063515_GSC2	0	0
	ENSG00000063587_ZNF275	0	0.691081
	ENSG00000063601_MTMR1	0	1.41547
	ENSG00000063660_GPC1	0	0
	ENSG00000063761_ADCK1	0.30103	1.33122
	ENSG00000063854_HAGH	0	1.63185
	ENSG00000063978_RNF4	0	1.74609
	ENSG00000064012_CASP8	0	1.07664
	ENSG00000064042_LIMCH1	0.30103	0
	ENSG00000064102_ASUN	0	2.14117
	ENSG00000064115_TM7SF3	0	2.19449
	ENSG00000064195_DLX3	0	0
	ENSG00000064199_SPA17	0	1.16107
	ENSG00000064201_TSPAN32	0	0
	ENSG00000064205_WISP2	0	0
	ENSG00000064218_DMRT3	0	0
	ENSG00000064225_ST3GAL6	0	0
	ENSG00000064270_ATP2C2	0	0
	ENSG00000064300_NGFR	0	0
	ENSG00000064309_CDON	0	0
	ENSG00000064313_TAF2	0.30103	1.88173
	ENSG00000064393_HIPK2	0.60206	0.674861
	ENSG00000064419_TNPO3	0	2.03072
	ENSG00000064489_MEF2BNB-MEF2B	0.30103	0
	ENSG00000064490_RFXANK	0.30103	1.84067
	ENSG00000064545_TMEM161A	0	2.07573
	ENSG00000064547_LPAR2	0.30103	0
	ENSG00000064601_CTSA	0	2.22209
	ENSG00000064607_SUGP2	0	1.42943
	ENSG00000064651_SLC12A2	0.477121	0.842609
	ENSG00000064652_SNX24	0	1.05154
	ENSG00000064655_EYA2	0	0
	ENSG00000064666_CNN2	0	1.71374
	ENSG00000064687_ABCA7	0.30103	1.16761
	ENSG00000064692_SNCAIP	0.30103	0
	ENSG00000064703_DDX20	0	2.08304
	ENSG00000064726_BTBD1	0.30103	1.76693
	ENSG00000064763_FAR2	0	0
	ENSG00000064787_BCAS1	0	0.978181
	ENSG00000064835_POU1F1	0	0
	ENSG00000064886_CHI3L2	0	0
	ENSG00000064932_SBNO2	0	0
	ENSG00000064933_PMS1	0	1.59373
	ENSG00000064961_HMG20B	0	1.97479
	ENSG00000064989_CALCRL	0	0
	ENSG00000064995_TAF11	0.60206	1.83091
	ENSG00000064999_ANKS1A	0	0.690196
	ENSG00000065000_AP3D1	0	0.788875
	ENSG00000065029_ZNF76	0	1.07773
	ENSG00000065054_SLC9A3R2	0	1.24329
	ENSG00000065057_NTHL1	0	1.61374
	ENSG00000065060_UHRF1BP1	0.30103	1.08636
	ENSG00000065135_GNAI3	0	2.03643
	ENSG00000065150_IPO5	0.60206	1.87116
	ENSG00000065154_OAT	0.30103	2.64154
	ENSG00000065183_WDR3	0.477121	1.87344
	ENSG00000065243_PKN2	0	1.20575
	ENSG00000065268_WDR18	0	2.05177
	ENSG00000065308_TRAM2	0	1.1486
	ENSG00000065320_NTN1	0	0
	ENSG00000065325_GLP2R	0	0
	ENSG00000065328_MCM10	0.30103	2.05335
	ENSG00000065357_DGKA	0	1.29842
	ENSG00000065361_ERBB3	0.30103	0.621176
	ENSG00000065371_ROPN1	0	0
	ENSG00000065413_ANKRD44	0.30103	0
	ENSG00000065427_KARS	0.477121	2.61764
	ENSG00000065457_ADAT1	0	1.67477
	ENSG00000065485_PDIA5	0	1.43072
	ENSG00000065491_TBC1D22B	0	1.2634
	ENSG00000065518_NDUFB4	0.778151	2.53771
	ENSG00000065526_SPEN	0.477121	1.36097
	ENSG00000065534_MYLK	0.477121	0
	ENSG00000065548_ZC3H15	0.477121	2.38541
	ENSG00000065559_MAP2K4	0.477121	1.45225
	ENSG00000065600_TMEM206	0.30103	1.4283
	ENSG00000065609_SNAP91	0	0
	ENSG00000065613_SLK	0	1.42455
	ENSG00000065615_CYB5R4	0.30103	1.78219
	ENSG00000065618_COL17A1	0	0
	ENSG00000065621_GSTO2	0.30103	0
	ENSG00000065665_SEC61A2	0	0.69897
	ENSG00000065675_PRKCQ	0	1.39111
	ENSG00000065717_TLE2	0	1.17869
	ENSG00000065802_ASB1	0	1.76343
	ENSG00000065809_FAM107B	0	0
	ENSG00000065833_ME1	0.30103	2.09472
	ENSG00000065882_TBC1D1	0	1.48897
	ENSG00000065883_CDK13	0	0.632457
	ENSG00000065911_MTHFD2	0.30103	2.16888
	ENSG00000065923_SLC9A7	0	0
	ENSG00000065970_FOXJ2	0	0.603144
	ENSG00000065978_YBX1	0.477121	1.88773
	ENSG00000065989_PDE4A	0	1.47261
	ENSG00000066027_PPP2R5A	0	1.24625
	ENSG00000066032_CTNNA2	0	0
	ENSG00000066044_ELAVL1	0	1.94226
	ENSG00000066056_TIE1	0	0
	ENSG00000066084_DIP2B	0	1.23325
	ENSG00000066117_SMARCD1	0.60206	2.11628
	ENSG00000066135_KDM4A	0.30103	0.677607
	ENSG00000066136_NFYC	0	1.97818
	ENSG00000066185_ZMYND12	0	0
	ENSG00000066230_SLC9A3	0	0
	ENSG00000066248_NGEF	0	0
	ENSG00000066279_ASPM	0.60206	1.48572
	ENSG00000066294_CD84	0	0
	ENSG00000066322_ELOVL1	0	1.97391
	ENSG00000066336_SPI1	0	0
	ENSG00000066379_ZNRD1	0.30103	2.05503
	ENSG00000066382_MPPED2	0	0
	ENSG00000066405_CLDN18	0	0
	ENSG00000066422_ZBTB11	0.477121	0.965672
	ENSG00000066427_ATXN3	0	1.20737
	ENSG00000066455_GOLGA5	0	1.80632
	ENSG00000066468_FGFR2	0	0
	ENSG00000066557_LRRC40	0.30103	1.60584
	ENSG00000066583_ISOC1	0	1.96445
	ENSG00000066629_EML1	0	0
	ENSG00000066651_TRMT11	0	2.26012
	ENSG00000066654_THUMPD1	0	2.15152
	ENSG00000066697_MSANTD3	0	1.91545
	ENSG00000066735_KIF26A	0.30103	0
	ENSG00000066739_ATG2B	0	0.227887
	ENSG00000066777_ARFGEF1	0.477121	1.80216
	ENSG00000066813_ACSM2B	0.30103	0
	ENSG00000066827_ZFAT	0.30103	1.31345
	ENSG00000066855_MTFR1	0	1.45163
	ENSG00000066923_STAG3	0	1.22557
	ENSG00000066926_FECH	0	2.2693
	ENSG00000066933_MYO9A	0	0.820858
	ENSG00000067048_DDX3Y	0	0
	ENSG00000067057_PFKP	0	1.49136
	ENSG00000067064_IDI1	0	2.55754
	ENSG00000067066_SP100	0.477121	1.61909
	ENSG00000067082_KLF6	0.477121	1.11428
	ENSG00000067113_PPAP2A	0	0
	ENSG00000067141_NEO1	0	0.469822
	ENSG00000067167_TRAM1	0.30103	2.00873
	ENSG00000067177_PHKA1	0	1.436
	ENSG00000067182_TNFRSF1A	0.30103	2.07511
	ENSG00000067191_CACNB1	0.477121	0
	ENSG00000067208_EVI5	0	1.28058
	ENSG00000067221_STOML1	0	0
	ENSG00000067225_PKM	0.60206	2.60357
	ENSG00000067248_DHX29	0	1.4894
	ENSG00000067334_DNTTIP2	0.69897	2.50274
	ENSG00000067365_METTL22	0.30103	0
	ENSG00000067369_TP53BP1	0.30103	1.67742
	ENSG00000067445_TRO	0.30103	0
	ENSG00000067533_RRP15	0	1.85321
	ENSG00000067560_RHOA	0	2.37961
	ENSG00000067596_DHX8	0.30103	1.32428
	ENSG00000067601_PMS2P4	0.30103	1.65514
	ENSG00000067606_PRKCZ	0	0
	ENSG00000067646_ZFY	0	0
	ENSG00000067704_IARS2	0.477121	2.04976
	ENSG00000067715_SYT1	0	1.52179
	ENSG00000067798_NAV3	0.477121	0
	ENSG00000067829_IDH3G	0	1.91519
	ENSG00000067836_ROGDI	0	1.46
	ENSG00000067840_PDZD4	0	0
	ENSG00000067842_ATP2B3	0	0
	ENSG00000067900_ROCK1	0.30103	1.16732
	ENSG00000067955_CBFB	0	1.72509
	ENSG00000067992_PDK3	0	0
	ENSG00000068001_HYAL2	0	1.27346
	ENSG00000068024_HDAC4	0	0.901458
	ENSG00000068028_RASSF1	0.30103	1.68502
	ENSG00000068078_FGFR3	0	1.65398
	ENSG00000068079_IFI35	0.30103	1.62284
	ENSG00000068097_HEATR6	0.30103	1.60065
	ENSG00000068120_COASY	0.477121	2.07339
	ENSG00000068137_PLEKHH3	0	1.62325
	ENSG00000068305_MEF2A	0	0.608526
	ENSG00000068308_OTUD5	0	1.66521
	ENSG00000068323_TFE3	0.30103	0.545307
	ENSG00000068354_TBC1D25	0	1.49582
	ENSG00000068366_ACSL4	0.30103	1.68431
	ENSG00000068383_INPP5A	0	1.38934
	ENSG00000068394_GPKOW	0	1.23704
	ENSG00000068400_GRIPAP1	0	1.27852
	ENSG00000068438_FTSJ1	0.30103	1.83759
	ENSG00000068489_PRR11	0	1.0976
	ENSG00000068615_REEP1	0	0
	ENSG00000068650_ATP11A	0	0.96426
	ENSG00000068654_POLR1A	0.60206	1.91259
	ENSG00000068697_LAPTM4A	0	1.87708
	ENSG00000068724_TTC7A	0	1.24846
	ENSG00000068745_IP6K2	0	1.59988
	ENSG00000068781_STON1-GTF2A1L	0	0
	ENSG00000068784_SRBD1	0	1.01494
	ENSG00000068793_CYFIP1	0.30103	1.58218
	ENSG00000068796_KIF2A	0.30103	1.92793
	ENSG00000068831_RASGRP2	0	1.43265
	ENSG00000068878_PSME4	0.477121	1.70714
	ENSG00000068885_IFT80	0	0
	ENSG00000068903_SIRT2	0	1.82138
	ENSG00000068912_ERLEC1	0.30103	1.73496
	ENSG00000068971_PPP2R5B	0	0.623249
	ENSG00000068976_PYGM	0.30103	0
	ENSG00000068985_PAGE1	0	0
	ENSG00000069011_PITX1	0	1.7965
	ENSG00000069018_TRPC7	0	0
	ENSG00000069020_MAST4	0	1.40329
	ENSG00000069122_GPR116	0	0
	ENSG00000069188_SDK2	0.477121	0
	ENSG00000069206_ADAM7	0	0
	ENSG00000069248_NUP133	0.30103	2.10873
	ENSG00000069275_NUCKS1	0.778151	1.44122
	ENSG00000069329_VPS35	0.477121	1.95221
	ENSG00000069345_DNAJA2	0.477121	1.87726
	ENSG00000069399_BCL3	0	0
	ENSG00000069424_KCNAB2	0	0
	ENSG00000069431_ABCC9	0	0
	ENSG00000069482_GAL	0.30103	2.42402
	ENSG00000069493_CLEC2D	0	0
	ENSG00000069509_FUNDC1	0	2.05316
	ENSG00000069535_MAOB	0	0
	ENSG00000069667_RORA	0.30103	0
	ENSG00000069696_DRD4	0	0
	ENSG00000069702_TGFBR3	0	1.41847
	ENSG00000069712_KIAA1107	0	0
	ENSG00000069764_PLA2G10	0	0
	ENSG00000069812_HES2	0	0
	ENSG00000069849_ATP1B3	0.30103	2.53955
	ENSG00000069869_NEDD4	0	0.833147
	ENSG00000069943_PIGB	0	1.52504
	ENSG00000069956_MAPK6	0	1.58917
	ENSG00000069966_GNB5	0.30103	0
	ENSG00000069974_RAB27A	0.30103	2.29095
	ENSG00000069998_CECR5	0	1.35564
	ENSG00000070010_UFD1L	0.954243	2.35344
	ENSG00000070018_LRP6	0	0.989895
	ENSG00000070019_GUCY2C	0.30103	0
	ENSG00000070031_SCT	0	0
	ENSG00000070047_PHRF1	0	1.02407
	ENSG00000070061_IKBKAP	0	1.71759
	ENSG00000070081_NUCB2	0	2.37969
	ENSG00000070087_PFN2	0	0
	ENSG00000070159_PTPN3	0.30103	0
	ENSG00000070182_SPTB	0.60206	1.25431
	ENSG00000070190_DAPP1	0	1.27761
	ENSG00000070193_FGF10	0	0
	ENSG00000070214_SLC44A1	0	0.816241
	ENSG00000070269_TMEM260	0	1.55242
	ENSG00000070366_SMG6	0	0.641474
	ENSG00000070367_EXOC5	0.30103	1.90843
	ENSG00000070371_CLTCL1	0	0.958086
	ENSG00000070388_FGF22	0	0
	ENSG00000070404_FSTL3	0	1.66633
	ENSG00000070413_DGCR2	0.30103	1.66304
	ENSG00000070423_RNF126	0	1.89487
	ENSG00000070444_MNT	0.477121	0.613842
	ENSG00000070476_ZXDC	0	1.25864
	ENSG00000070495_JMJD6	0.30103	1.96028
	ENSG00000070501_POLB	0.30103	2.20292
	ENSG00000070526_ST6GALNAC1	0	2.00359
	ENSG00000070540_WIPI1	0	1.25816
	ENSG00000070601_FRMPD1	0	0
	ENSG00000070610_GBA2	0	1.72296
	ENSG00000070614_NDST1	0	0.928908
	ENSG00000070669_ASNS	0	2.31813
	ENSG00000070718_AP3M2	0	1.95192
	ENSG00000070729_CNGB1	0	0
	ENSG00000070731_ST6GALNAC2	0.30103	0
	ENSG00000070748_CHAT	0	0
	ENSG00000070756_PABPC1	0.90309	2.4322
	ENSG00000070759_TESK2	0	0
	ENSG00000070761_C16orf80	0	1.72115
	ENSG00000070770_CSNK2A2	0	1.10517
	ENSG00000070778_PTPN21	0	0
	ENSG00000070785_EIF2B3	0.477121	2.3483
	ENSG00000070808_CAMK2A	0	0
	ENSG00000070814_TCOF1	0.477121	1.64797
	ENSG00000070831_CDC42	0.30103	1.96675
	ENSG00000070882_OSBPL3	0.30103	1.93857
	ENSG00000070886_EPHA8	0	0
	ENSG00000070915_SLC12A3	0	0
	ENSG00000070950_RAD18	0.30103	1.9144
	ENSG00000070961_ATP2B1	0	1.38792
	ENSG00000070985_TRPM5	0	0
	ENSG00000071051_NCK2	0	1.09026
	ENSG00000071054_MAP4K4	0.30103	1.67815
	ENSG00000071073_MGAT4A	0.60206	0
	ENSG00000071082_RPL31	1.11394	3.22489
	ENSG00000071127_WDR1	0.30103	2.26848
	ENSG00000071189_SNX13	0.477121	1.55279
	ENSG00000071203_MS4A12	0	0
	ENSG00000071205_ARHGAP10	0	0.945961
	ENSG00000071242_RPS6KA2	0.30103	0
	ENSG00000071243_ING3	0	1.71867
	ENSG00000071246_VASH1	0	0
	ENSG00000071282_LMCD1	0	0
	ENSG00000071462_WBSCR22	0.69897	2.46365
	ENSG00000071537_SEL1L	0	1.38274
	ENSG00000071539_TRIP13	0.60206	2.1733
	ENSG00000071553_ATP6AP1	0	2.08863
	ENSG00000071564_TCF3	0.30103	2.23742
	ENSG00000071575_TRIB2	0	1.94768
	ENSG00000071626_DAZAP1	0.60206	1.91882
	ENSG00000071655_MBD3	0.30103	1.46509
	ENSG00000071677_PRLH	0	0
	ENSG00000071794_HLTF	0	1.86823
	ENSG00000071859_FAM50A	0	1.8728
	ENSG00000071889_FAM3A	0	1.69662
	ENSG00000071894_CPSF1	0.477121	1.87961
	ENSG00000071909_MYO3B	0.30103	0.555094
	ENSG00000071967_CYBRD1	0.30103	1.39129
	ENSG00000071991_CDH19	0.30103	0
	ENSG00000071994_PDCD2	0.477121	2.34706
	ENSG00000072041_SLC6A15	0.30103	0
	ENSG00000072042_RDH11	0	2.06625
	ENSG00000072062_PRKACA	0.30103	0.727541
	ENSG00000072071_LPHN1	0	0
	ENSG00000072080_SPP2	0	0
	ENSG00000072110_ACTN1	0.30103	2.12872
	ENSG00000072121_ZFYVE26	0.30103	0.737193
	ENSG00000072133_RPS6KA6	0	0
	ENSG00000072134_EPN2	0.30103	0
	ENSG00000072135_PTPN18	0	1.82439
	ENSG00000072163_LIMS2	0	0
	ENSG00000072182_ASIC4	0	0
	ENSG00000072195_SPEG	0	0
	ENSG00000072201_LNX1	0	0
	ENSG00000072210_ALDH3A2	0	0
	ENSG00000072274_TFRC	0.954243	2.79543
	ENSG00000072310_SREBF1	0	1.96727
	ENSG00000072315_TRPC5	0.30103	0
	ENSG00000072364_AFF4	0	1.52479
	ENSG00000072401_UBE2D1	0.30103	1.57345
	ENSG00000072415_MPP5	0.30103	1.04139
	ENSG00000072422_RHOBTB1	0	1.49955
	ENSG00000072444_ASAH2C	0	0
	ENSG00000072501_SMC1A	0.60206	2.13127
	ENSG00000072506_HSD17B10	0.477121	2.30705
	ENSG00000072518_MARK2	0.30103	1.60487
	ENSG00000072571_HMMR	0.477121	2.03647
	ENSG00000072609_CHFR	0	1.64424
	ENSG00000072657_TRHDE	0	0
	ENSG00000072682_P4HA2	0	1.58659
	ENSG00000072694_FCGR2B	0	0
	ENSG00000072736_NFATC3	0.30103	1.68043
	ENSG00000072756_TRNT1	0	1.95284
	ENSG00000072778_ACADVL	0.477121	2.48892
	ENSG00000072786_STK10	0	1.52009
	ENSG00000072803_FBXW11	0.30103	1.63819
	ENSG00000072818_ACAP1	0.30103	0
	ENSG00000072832_CRMP1	0	0
	ENSG00000072840_EVC	0	1.52362
	ENSG00000072849_DERL2	0.30103	1.88304
	ENSG00000072858_SIDT1	0.30103	0
	ENSG00000072864_NDE1	0	1.19756
	ENSG00000072952_MRVI1	0	0
	ENSG00000072954_TMEM38A	0	0
	ENSG00000072958_AP1M1	0	1.75243
	ENSG00000073008_PVR	0	0
	ENSG00000073009_IKBKG	0	0.969416
	ENSG00000073050_XRCC1	0	1.28533
	ENSG00000073060_SCARB1	0	2.01557
	ENSG00000073067_CYP2W1	0	0
	ENSG00000073111_MCM2	0	2.10517
	ENSG00000073146_MOV10L1	0	0
	ENSG00000073150_PANX2	0	0
	ENSG00000073169_SELO	0	1.21748
	ENSG00000073282_TP63	0	0
	ENSG00000073331_ALPK1	0	0
	ENSG00000073350_LLGL2	0.30103	1.47986
	ENSG00000073417_PDE8A	0.30103	1.77866
	ENSG00000073464_CLCN4	0	0
	ENSG00000073536_NLE1	0	1.9164
	ENSG00000073578_SDHA	0.30103	2.32044
	ENSG00000073584_SMARCE1	0	2.39322
	ENSG00000073598_FNDC8	0	0
	ENSG00000073605_GSDMB	0	0
	ENSG00000073614_KDM5A	0.30103	1.51415
	ENSG00000073670_ADAM11	0	0
	ENSG00000073711_PPP2R3A	0	0
	ENSG00000073712_FERMT2	0	0.982271
	ENSG00000073734_ABCB11	0	0
	ENSG00000073737_DHRS9	0	0
	ENSG00000073754_CD5L	0	0
	ENSG00000073756_PTGS2	0	0
	ENSG00000073792_IGF2BP2	0	1.84142
	ENSG00000073803_MAP3K13	0	0
	ENSG00000073849_ST6GAL1	0.30103	1.88992
	ENSG00000073861_TBX21	0	0
	ENSG00000073905_VDAC1P1	0	0
	ENSG00000073910_FRY	0.30103	0
	ENSG00000073921_PICALM	0.30103	2.23719
	ENSG00000073969_NSF	0.30103	1.76343
	ENSG00000074047_GLI2	0.30103	0
	ENSG00000074054_CLASP1	0	1.36493
	ENSG00000074071_MRPS34	0	2.16862
	ENSG00000074181_NOTCH3	0	0
	ENSG00000074201_CLNS1A	0.30103	2.60455
	ENSG00000074211_PPP2R2C	0	0
	ENSG00000074219_TEAD2	0	0
	ENSG00000074266_EED	0.30103	1.71941
	ENSG00000074276_CDHR2	0	0
	ENSG00000074317_SNCB	0	0
	ENSG00000074319_TSG101	0	2.19184
	ENSG00000074356_C17orf85	0	1.22298
	ENSG00000074370_ATP2A3	0	1.40909
	ENSG00000074410_CA12	0	0
	ENSG00000074416_MGLL	0.30103	0
	ENSG00000074527_NTN4	0	0
	ENSG00000074582_BCS1L	0.30103	1.60032
	ENSG00000074590_NUAK1	0	0
	ENSG00000074603_DPP8	0	1.55425
	ENSG00000074621_SLC24A1	0	0
	ENSG00000074657_ZNF532	0	0
	ENSG00000074660_SCARF1	0	0
	ENSG00000074695_LMAN1	0	2.04434
	ENSG00000074696_PTPLAD1	0	2.15308
	ENSG00000074706_IPCEF1	0.477121	0
	ENSG00000074755_ZZEF1	0.30103	1.31639
	ENSG00000074771_NOX3	0	0
	ENSG00000074800_ENO1	1.17609	3.36272
	ENSG00000074803_SLC12A1	0	0
	ENSG00000074842_C19orf10	0.778151	2.47803
	ENSG00000074855_ANO8	0.30103	0
	ENSG00000074935_TUBE1	0.30103	1.60195
	ENSG00000074964_ARHGEF10L	0	0
	ENSG00000074966_TXK	0	0
	ENSG00000075035_WSCD2	0	0
	ENSG00000075043_KCNQ2	0	0
	ENSG00000075073_TACR2	0	0
	ENSG00000075089_ACTR6	0	2.06547
	ENSG00000075131_TIPIN	0.477121	1.81743
	ENSG00000075142_SRI	0.60206	2.5227
	ENSG00000075151_EIF4G3	0	1.15897
	ENSG00000075188_NUP37	0	2.19014
	ENSG00000075213_SEMA3A	0	1.05767
	ENSG00000075218_GTSE1	0	0.817565
	ENSG00000075223_SEMA3C	0.30103	0
	ENSG00000075234_TTC38	0	1.51188
	ENSG00000075239_ACAT1	0	2.50586
	ENSG00000075240_GRAMD4	0	1.2878
	ENSG00000075275_CELSR1	0	0
	ENSG00000075290_WNT8B	0	0
	ENSG00000075292_ZNF638	0.30103	2.06967
	ENSG00000075303_SLC25A40	0	1.19645
	ENSG00000075336_TIMM21	0.60206	2.41291
	ENSG00000075340_ADD2	0	1.57008
	ENSG00000075388_FGF4	0	0
	ENSG00000075391_RASAL2	0	0
	ENSG00000075399_VPS9D1	0	0
	ENSG00000075407_ZNF37A	0.30103	1.53832
	ENSG00000075413_MARK3	0.30103	1.97877
	ENSG00000075415_SLC25A3	1.04139	2.6311
	ENSG00000075420_FNDC3B	0.30103	1.29885
	ENSG00000075426_FOSL2	0	0
	ENSG00000075429_CACNG5	0	0
	ENSG00000075461_CACNG4	0	0
	ENSG00000075539_FRYL	0.477121	0.979093
	ENSG00000075568_TMEM131	0	1.12678
	ENSG00000075618_FSCN1	0	1.23401
	ENSG00000075624_ACTB	0.30103	3.39657
	ENSG00000075643_MOCOS	0	1.68377
	ENSG00000075651_PLD1	0.30103	1.49955
	ENSG00000075673_ATP12A	0	0
	ENSG00000075702_WDR62	0.477121	1.59682
	ENSG00000075711_DLG1	0.30103	1.17811
	ENSG00000075785_RAB7A	0.477121	2.15996
	ENSG00000075790_BCAP29	0.477121	2.50715
	ENSG00000075826_SEC31B	0	1.5904
	ENSG00000075856_SART3	0.60206	2.04391
	ENSG00000075884_ARHGAP15	0	1.59017
	ENSG00000075886_TUBA3D	0	0
	ENSG00000075891_PAX2	0	0
	ENSG00000075914_EXOSC7	0.477121	2.13773
	ENSG00000075945_KIFAP3	0	2.01641
	ENSG00000075975_MKRN2	0	1.69992
	ENSG00000076003_MCM6	0	1.98236
	ENSG00000076043_REXO2	0.60206	2.36957
	ENSG00000076053_RBM7	0	1.5662
	ENSG00000076067_RBMS2	0	0
	ENSG00000076108_BAZ2A	0.477121	1.19783
	ENSG00000076201_PTPN23	0.477121	0
	ENSG00000076242_MLH1	0	1.95516
	ENSG00000076248_UNG	0.30103	1.73102
	ENSG00000076258_FMO4	0	0
	ENSG00000076321_KLHL20	0	0.782473
	ENSG00000076344_RGS11	0	0
	ENSG00000076351_SLC46A1	0	0.893762
	ENSG00000076356_PLXNA2	0	1.11361
	ENSG00000076382_SPAG5	0	2.26553
	ENSG00000076513_ANKRD13A	0	1.56773
	ENSG00000076554_TPD52	0	0
	ENSG00000076555_ACACB	0	0
	ENSG00000076604_TRAF4	0	0.887054
	ENSG00000076641_PAG1	0	0
	ENSG00000076650_GPATCH1	0	1.49234
	ENSG00000076662_ICAM3	0	1.57484
	ENSG00000076685_NT5C2	0.30103	2.37583
	ENSG00000076706_MCAM	0	1.49429
	ENSG00000076716_GPC4	0	0
	ENSG00000076770_MBNL3	0	0
	ENSG00000076826_CAMSAP3	0	0
	ENSG00000076864_RAP1GAP	0	1.48601
	ENSG00000076924_XAB2	0	0.634477
	ENSG00000076928_ARHGEF1	0.30103	1.68511
	ENSG00000076944_STXBP2	0.30103	1.75488
	ENSG00000076984_MAP2K7	0.30103	0
	ENSG00000077009_NMRK2	0	0
	ENSG00000077044_DGKD	0	1.39829
	ENSG00000077063_CTTNBP2	0	0
	ENSG00000077080_ACTL6B	0	0
	ENSG00000077092_RARB	0	0
	ENSG00000077097_TOP2B	0.477121	2.11424
	ENSG00000077147_TM9SF3	0	2.29391
	ENSG00000077150_NFKB2	0	0
	ENSG00000077152_UBE2T	0	2.34967
	ENSG00000077157_PPP1R12B	0	0.921686
	ENSG00000077232_DNAJC10	0.30103	1.97534
	ENSG00000077235_GTF3C1	0	1.80359
	ENSG00000077238_IL4R	0	0.542825
	ENSG00000077254_USP33	0.477121	1.62211
	ENSG00000077264_PAK3	0.477121	0
	ENSG00000077274_CAPN6	0	0
	ENSG00000077279_DCX	0.30103	0
	ENSG00000077312_SNRPA	0	2.53505
	ENSG00000077327_SPAG6	0.477121	0
	ENSG00000077348_EXOSC5	0.30103	1.82575
	ENSG00000077380_DYNC1I2	0.30103	2.20823
	ENSG00000077420_APBB1IP	0.30103	0
	ENSG00000077454_LRCH4	0.477121	1.05729
	ENSG00000077458_FAM76B	0.30103	1.46255
	ENSG00000077463_SIRT6	0	0
	ENSG00000077498_TYR	0	0
	ENSG00000077514_POLD3	0.30103	1.37712
	ENSG00000077522_ACTN2	0	0
	ENSG00000077549_CAPZB	0.69897	2.22047
	ENSG00000077585_GPR137B	0	0
	ENSG00000077616_NAALAD2	0	0
	ENSG00000077684_JADE1	0	1.88178
	ENSG00000077713_SLC25A43	0	0
	ENSG00000077721_UBE2A	0	1.95153
	ENSG00000077782_FGFR1	0	1.21748
	ENSG00000077800_FKBP6	0	0
	ENSG00000077809_GTF2I	0.30103	2.43046
	ENSG00000077935_SMC1B	0	0
	ENSG00000077942_FBLN1	0	0
	ENSG00000077943_ITGA8	0	0
	ENSG00000077984_CST7	0	0
	ENSG00000078018_MAP2	0.30103	0
	ENSG00000078043_PIAS2	0.30103	1.72436
	ENSG00000078053_AMPH	0.30103	0
	ENSG00000078061_ARAF	0	1.65906
	ENSG00000078070_MCCC1	0.30103	1.66266
	ENSG00000078081_LAMP3	0.30103	0
	ENSG00000078098_FAP	0.30103	0
	ENSG00000078114_NEBL	0	0
	ENSG00000078124_ACER3	0	1.53033
	ENSG00000078140_UBE2K	0.30103	1.88604
	ENSG00000078142_PIK3C3	0	1.72428
	ENSG00000078177_N4BP2	0	0.752048
	ENSG00000078237_C12orf5	0.30103	0.919078
	ENSG00000078246_TULP3	0	1.37014
	ENSG00000078269_SYNJ2	0.30103	0.889862
	ENSG00000078295_ADCY2	0.30103	0
	ENSG00000078304_PPP2R5C	0.60206	2.17586
	ENSG00000078319_PMS2P1	0	2.15011
	ENSG00000078328_RBFOX1	0.30103	0
	ENSG00000078369_GNB1	0	2.11777
	ENSG00000078399_HOXA9	0	0
	ENSG00000078401_EDN1	0	0
	ENSG00000078403_MLLT10	0	1.49471
	ENSG00000078487_ZCWPW1	0	0
	ENSG00000078549_ADCYAP1R1	0	0
	ENSG00000078579_FGF20	0	0
	ENSG00000078589_P2RY10	0	0
	ENSG00000078596_ITM2A	0.778151	2.36609
	ENSG00000078618_NRD1	0.60206	2.46259
	ENSG00000078668_VDAC3	0.60206	2.77493
	ENSG00000078674_PCM1	0.778151	2.09479
	ENSG00000078687_TNRC6C	0.30103	0
	ENSG00000078699_CBFA2T2	0	1.55279
	ENSG00000078725_BRINP1	0	0
	ENSG00000078747_ITCH	0.30103	1.69311
	ENSG00000078795_PKD2L2	0.477121	0
	ENSG00000078804_TP53INP2	0	0.717671
	ENSG00000078808_SDF4	0.30103	2.10616
	ENSG00000078814_MYH7B	0	0
	ENSG00000078898_BPIFB2	0	0
	ENSG00000078900_TP73	0.30103	0
	ENSG00000078902_TOLLIP	0	0.968016
	ENSG00000078967_UBE2D4	0	1.58297
	ENSG00000079101_CLUL1	0	0
	ENSG00000079102_RUNX1T1	0.30103	0
	ENSG00000079112_CDH17	0	0
	ENSG00000079134_THOC1	0.30103	2.31148
	ENSG00000079150_FKBP7	0	0.611723
	ENSG00000079156_OSBPL6	0	1.41614
	ENSG00000079215_SLC1A3	0.30103	0
	ENSG00000079246_XRCC5	0.845098	2.53067
	ENSG00000079257_LXN	0	0
	ENSG00000079263_SP140	0	0
	ENSG00000079277_MKNK1	0.30103	1.74718
	ENSG00000079308_TNS1	0	0
	ENSG00000079313_REXO1	0.30103	0
	ENSG00000079332_SAR1A	0.60206	1.88846
	ENSG00000079335_CDC14A	0	1.69002
	ENSG00000079337_RAPGEF3	0	0
	ENSG00000079385_CEACAM1	0.477121	0
	ENSG00000079387_SENP1	0.30103	1.56003
	ENSG00000079393_DUSP13	0	1.01284
	ENSG00000079432_CIC	0.30103	1.64068
	ENSG00000079435_LIPE	0.30103	0
	ENSG00000079459_FDFT1	0.60206	2.68563
	ENSG00000079462_PAFAH1B3	0	2.09082
	ENSG00000079482_OPHN1	0	0.595496
	ENSG00000079557_AFM	0	0
	ENSG00000079616_KIF22	0.69897	2.04242
	ENSG00000079689_SCGN	0	0
	ENSG00000079691_LRRC16A	0	0
	ENSG00000079739_PGM1	0	0
	ENSG00000079785_DDX1	0.30103	2.40559
	ENSG00000079805_DNM2	0	1.75694
	ENSG00000079819_EPB41L2	0.30103	1.76042
	ENSG00000079841_RIMS1	0.30103	0
	ENSG00000079931_MOXD1	0.69897	0
	ENSG00000079950_STX7	0	1.35889
	ENSG00000079974_RABL2B	0	1.64424
	ENSG00000079999_KEAP1	0.30103	2.09167
	ENSG00000080007_DDX43	0	0
	ENSG00000080031_PTPRH	0	1.21325
	ENSG00000080166_DCT	0	0
	ENSG00000080189_SLC35C2	0.30103	1.15076
	ENSG00000080200_CRYBG3	0	0
	ENSG00000080224_EPHA6	0	0
	ENSG00000080293_SCTR	0	0
	ENSG00000080298_RFX3	0.477121	0
	ENSG00000080345_RIF1	0.477121	1.8996
	ENSG00000080371_RAB21	0	1.69966
	ENSG00000080493_SLC4A4	0.477121	0
	ENSG00000080503_SMARCA2	0	0.738781
	ENSG00000080511_RDH8	0	0
	ENSG00000080546_SESN1	0	1.42862
	ENSG00000080561_MID2	0	0
	ENSG00000080572_PIH1D3	0.30103	0
	ENSG00000080573_COL5A3	0	0
	ENSG00000080603_SRCAP	0	0.966142
	ENSG00000080608_KIAA0020	0	2.33191
	ENSG00000080618_CPB2	0	0
	ENSG00000080644_CHRNA3	0	0
	ENSG00000080709_KCNN2	0.30103	0
	ENSG00000080802_CNOT4	0	1.56761
	ENSG00000080815_PSEN1	0.477121	1.7574
	ENSG00000080819_CPOX	0.30103	1.21722
	ENSG00000080822_CLDND1	0	1.92428
	ENSG00000080823_MOK	0	0
	ENSG00000080824_HSP90AA1	1.14613	2.85323
	ENSG00000080839_RBL1	0.845098	1.66885
	ENSG00000080845_DLGAP4	0	1.15351
	ENSG00000080854_IGSF9B	0	0
	ENSG00000080910_CFHR2	0	0
	ENSG00000080947_CROCCP3	0	0
	ENSG00000080986_NDC80	0.477121	2.16735
	ENSG00000081014_AP4E1	0.30103	0.716838
	ENSG00000081019_RSBN1	0.30103	1.22634
	ENSG00000081026_MAGI3	0	0.528917
	ENSG00000081041_CXCL2	0	0
	ENSG00000081051_AFP	0	0
	ENSG00000081052_COL4A4	0	0
	ENSG00000081059_TCF7	0	0
	ENSG00000081087_OSTM1	0.30103	1.97877
	ENSG00000081138_CDH7	0	0
	ENSG00000081148_IMPG2	0	0
	ENSG00000081154_PCNP	0.30103	1.93003
	ENSG00000081177_EXD2	0	0.800717
	ENSG00000081181_ARG2	0.30103	0.996949
	ENSG00000081189_MEF2C	0	1.02857
	ENSG00000081237_PTPRC	0	1.59295
	ENSG00000081248_CACNA1S	0	0
	ENSG00000081277_PKP1	0	0
	ENSG00000081307_UBA5	0	1.98191
	ENSG00000081320_STK17B	0	0.618048
	ENSG00000081377_CDC14B	0	1.37949
	ENSG00000081386_ZNF510	0	1.31175
	ENSG00000081479_LRP2	0.477121	0
	ENSG00000081665_ZNF506	0.30103	0
	ENSG00000081692_JMJD4	0.30103	1.61815
	ENSG00000081721_DUSP12	0	1.86338
	ENSG00000081760_AACS	0.30103	0.695482
	ENSG00000081791_KIAA0141	0.30103	0.70757
	ENSG00000081800_SLC13A1	0	0
	ENSG00000081803_CADPS2	0	0
	ENSG00000081818_PCDHB4	0	0
	ENSG00000081842_PCDHA6	0.30103	0
	ENSG00000081853_PCDHGA2	0.477121	0
	ENSG00000081870_HSPB11	0.477121	2.48978
	ENSG00000081913_PHLPP1	0	0
	ENSG00000081923_ATP8B1	0.30103	0
	ENSG00000081985_IL12RB2	0	0
	ENSG00000082014_SMARCD3	0	0
	ENSG00000082068_WDR70	0.477121	1.61098
	ENSG00000082074_FYB	0.477121	0
	ENSG00000082126_MPP4	0	0
	ENSG00000082146_STRADB	0	1.54456
	ENSG00000082153_BZW1	0.60206	2.3383
	ENSG00000082175_PGR	0.477121	0.761176
	ENSG00000082196_C1QTNF3	0	0
	ENSG00000082212_ME2	0	1.30384
	ENSG00000082213_C5orf22	0.30103	1.96099
	ENSG00000082258_CCNT2	0	0.938019
	ENSG00000082269_FAM135A	0.30103	1.72973
	ENSG00000082293_COL19A1	0	0
	ENSG00000082397_EPB41L3	0	1.45712
	ENSG00000082438_COBLL1	0.30103	0
	ENSG00000082458_DLG3	0	0.421604
	ENSG00000082482_KCNK2	0	0
	ENSG00000082497_SERTAD4	0.30103	0
	ENSG00000082512_TRAF5	0	1.36342
	ENSG00000082515_MRPL22	0.477121	2.34282
	ENSG00000082516_GEMIN5	0	1.50243
	ENSG00000082556_OPRK1	0.30103	0
	ENSG00000082641_NFE2L1	0	1.0103
	ENSG00000082684_SEMA5B	0	0
	ENSG00000082701_GSK3B	0.30103	1.69975
	ENSG00000082781_ITGB5	0	0.466868
	ENSG00000082805_ERC1	0.60206	1.28081
	ENSG00000082898_XPO1	0.477121	1.95245
	ENSG00000082929_C4orf6	0	0
	ENSG00000082996_RNF13	0	2.13723
	ENSG00000083067_TRPM3	0.477121	0
	ENSG00000083093_PALB2	0	1.98632
	ENSG00000083097_DOPEY1	0	0.31597
	ENSG00000083099_LYRM2	0.30103	1.8791
	ENSG00000083123_BCKDHB	0.30103	1.30384
	ENSG00000083168_KAT6A	0.30103	1.45484
	ENSG00000083223_ZCCHC6	0	0.955207
	ENSG00000083290_ULK2	0.30103	0
	ENSG00000083307_GRHL2	0	0
	ENSG00000083312_TNPO1	0.30103	1.96213
	ENSG00000083444_PLOD1	0	1.68494
	ENSG00000083454_P2RX5	0.30103	0
	ENSG00000083457_ITGAE	0.30103	1.61658
	ENSG00000083520_DIS3	0	1.53352
	ENSG00000083535_PIBF1	0	1.24304
	ENSG00000083544_TDRD3	0	0
	ENSG00000083622_AC000111.6	0	0
	ENSG00000083635_NUFIP1	0	1.25959
	ENSG00000083642_PDS5B	0.30103	1.52244
	ENSG00000083720_OXCT1	0	0
	ENSG00000083750_RRAGB	0.30103	1.67934
	ENSG00000083782_EPYC	0	0
	ENSG00000083799_CYLD	0	0.557507
	ENSG00000083807_SLC27A5	0.60206	1.91025
	ENSG00000083812_ZNF324	0	0.685742
	ENSG00000083814_ZNF671	0	0.761176
	ENSG00000083817_ZNF416	0	0
	ENSG00000083828_ZNF586	0	0.752048
	ENSG00000083838_ZNF446	0	0.982723
	ENSG00000083842_ZNF8	0	0.257679
	ENSG00000083844_ZNF264	0	0
	ENSG00000083845_RPS5	1.11394	2.80419
	ENSG00000083857_FAT1	0.30103	0.570543
	ENSG00000083896_YTHDC1	0.30103	0.593286
	ENSG00000083937_CHMP2B	0	1.94473
	ENSG00000084070_SMAP2	0	1.99145
	ENSG00000084072_PPIE	0.477121	2.01695
	ENSG00000084073_ZMPSTE24	0.30103	1.99366
	ENSG00000084090_STARD7	0.30103	2.40049
	ENSG00000084092_NOA1	0.30103	1.37346
	ENSG00000084093_REST	0.477121	1.75974
	ENSG00000084110_HAL	0	0
	ENSG00000084112_SSH1	0.30103	1.41061
	ENSG00000084207_GSTP1	0.954243	3.05531
	ENSG00000084234_APLP2	0.778151	2.15424
	ENSG00000084444_KIAA1467	0	0.888179
	ENSG00000084453_SLCO1A2	0.30103	0
	ENSG00000084463_WBP11	0.477121	1.94052
	ENSG00000084623_EIF3I	0.69897	2.57879
	ENSG00000084628_NKAIN1	0	0
	ENSG00000084636_COL16A1	0	0
	ENSG00000084652_TXLNA	0	1.33586
	ENSG00000084674_APOB	0.30103	0
	ENSG00000084676_NCOA1	0	1.5293
	ENSG00000084693_AGBL5	0.477121	1.67422
	ENSG00000084710_EFR3B	0	0
	ENSG00000084731_KIF3C	0.30103	0.570543
	ENSG00000084733_RAB10	0.30103	2.34947
	ENSG00000084734_GCKR	0	0
	ENSG00000084754_HADHA	0.30103	2.53302
	ENSG00000084764_MAPRE3	0	0.791691
	ENSG00000084774_CAD	0.30103	1.87961
	ENSG00000085063_CD59	0.30103	2.24075
	ENSG00000085117_CD82	0	0
	ENSG00000085185_BCORL1	0	0
	ENSG00000085224_ATRX	0	0.873902
	ENSG00000085231_TAF9	0.60206	2.98132
	ENSG00000085265_FCN1	0	0
	ENSG00000085274_MYNN	0.30103	1.4456
	ENSG00000085276_MECOM	0	1.29425
	ENSG00000085365_SCAMP1	0	1.51402
	ENSG00000085377_PREP	0	1.60249
	ENSG00000085382_HACE1	0	1.70467
	ENSG00000085415_SEH1L	0	2.32212
	ENSG00000085433_WDR47	0	1.04999
	ENSG00000085449_WDFY1	0	1.52349
	ENSG00000085465_OVGP1	0	0
	ENSG00000085491_SLC25A24	0.30103	1.718
	ENSG00000085511_MAP3K4	0	1.81505
	ENSG00000085514_PILRA	0	0
	ENSG00000085552_IGSF9	0	0
	ENSG00000085563_ABCB1	0	0
	ENSG00000085644_ZNF213	0	0
	ENSG00000085662_AKR1B1	0	0
	ENSG00000085719_CPNE3	0.30103	2.24304
	ENSG00000085721_RRN3	0	1.70509
	ENSG00000085733_CTTN	0.477121	1.69117
	ENSG00000085741_WNT11	0	0
	ENSG00000085760_MTIF2	0	2.13972
	ENSG00000085788_DDHD2	0	2.18823
	ENSG00000085831_TTC39A	0	0
	ENSG00000085832_EPS15	0.30103	1.82302
	ENSG00000085840_ORC1	0	1.74656
	ENSG00000085871_MGST2	0.477121	1.76388
	ENSG00000085872_CHERP	0	1.39811
	ENSG00000085978_ATG16L1	0	1.74943
	ENSG00000085982_USP40	0	1.55425
	ENSG00000085998_POMGNT1	0.30103	1.47683
	ENSG00000085999_RAD54L	0	1.90768
	ENSG00000086015_MAST2	0.30103	1.55618
	ENSG00000086061_DNAJA1	0.90309	2.69713
	ENSG00000086062_B4GALT1	0	0.700704
	ENSG00000086065_CHMP5	0.30103	2.02715
	ENSG00000086102_NFX1	0	1.62747
	ENSG00000086159_AQP6	0.30103	0
	ENSG00000086189_DIMT1	0.30103	2.01237
	ENSG00000086200_IPO11	0	2.06051
	ENSG00000086205_FOLH1	0	0
	ENSG00000086232_EIF2AK1	0	2.37963
	ENSG00000086288_NME8	0	0
	ENSG00000086289_EPDR1	0	0
	ENSG00000086300_SNX10	0	0
	ENSG00000086475_SEPHS1	0.30103	1.60509
	ENSG00000086504_MRPL28	0.477121	2.32274
	ENSG00000086506_HBQ1	0	1.97011
	ENSG00000086544_ITPKC	0	1.1364
	ENSG00000086548_CEACAM6	0	0
	ENSG00000086570_FAT2	0	0
	ENSG00000086589_RBM22	0.30103	2.0159
	ENSG00000086598_TMED2	0.477121	2.46088
	ENSG00000086619_ERO1LB	0	0
	ENSG00000086666_ZFAND6	0.60206	2.04143
	ENSG00000086696_HSD17B2	0	0
	ENSG00000086712_TXLNG	0	1.34301
	ENSG00000086717_PPEF1	0	0
	ENSG00000086730_LAT2	0	0
	ENSG00000086758_HUWE1	0	1.14953
	ENSG00000086827_ZW10	0	1.47799
	ENSG00000086848_ALG9	0.30103	1.42144
	ENSG00000086967_MYBPC2	0	0
	ENSG00000086991_NOX4	0	0
	ENSG00000087008_ACOX3	0.477121	0.736397
	ENSG00000087053_MTMR2	0	1.98385
	ENSG00000087074_PPP1R15A	0.477121	1.85974
	ENSG00000087076_HSD17B14	0	0
	ENSG00000087077_TRIP6	0	1.53415
	ENSG00000087085_ACHE	0.30103	0
	ENSG00000087086_FTL	1.72428	4.1549
	ENSG00000087087_SRRT	0.69897	2.15576
	ENSG00000087088_BAX	0	1.76133
	ENSG00000087095_NLK	0	0
	ENSG00000087111_PIGS	0.30103	1.93621
	ENSG00000087116_ADAMTS2	0	0
	ENSG00000087128_TMPRSS11E	0	0
	ENSG00000087152_ATXN7L3	0.30103	0
	ENSG00000087157_PGS1	0	1.30016
	ENSG00000087191_PSMC5	0.477121	2.39806
	ENSG00000087206_UIMC1	0.30103	1.65254
	ENSG00000087237_CETP	0	0
	ENSG00000087245_MMP2	0	0
	ENSG00000087250_MT3	0	0
	ENSG00000087253_LPCAT2	0	0
	ENSG00000087258_GNAO1	0	0
	ENSG00000087263_OGFOD1	0	2.21945
	ENSG00000087266_SH3BP2	0.477121	1.16107
	ENSG00000087269_NOP14	0	1.51202
	ENSG00000087274_ADD1	0.778151	2.3385
	ENSG00000087299_L2HGDH	0	1.44217
	ENSG00000087301_TXNDC16	0	0.453318
	ENSG00000087302_C14orf166	0.30103	2.44303
	ENSG00000087303_NID2	0	0
	ENSG00000087338_GMCL1	0	1.64128
	ENSG00000087365_SF3B2	0.30103	2.00074
	ENSG00000087448_KLHL42	0	0
	ENSG00000087460_GNAS	0.60206	2.37783
	ENSG00000087470_DNM1L	0	2.09965
	ENSG00000087494_PTHLH	0	0
	ENSG00000087495_PHACTR3	0	0
	ENSG00000087502_ERGIC2	0	2.36556
	ENSG00000087510_TFAP2C	0.30103	0
	ENSG00000087586_AURKA	0	2.24492
	ENSG00000087589_CASS4	0.30103	0
	ENSG00000087842_PIR	0	1.7492
	ENSG00000087884_AAMDC	0	1.83904
	ENSG00000087903_RFX2	0	1.56855
	ENSG00000087916_SLC6A14	0	0
	ENSG00000087995_METTL2A	0.477121	1.46553
	ENSG00000088002_SULT2B1	0	1.28194
	ENSG00000088035_ALG6	0.69897	1.48444
	ENSG00000088038_CNOT3	0.30103	0.647383
	ENSG00000088053_GP6	0	0.706718
	ENSG00000088179_PTPN4	0	1.65982
	ENSG00000088205_DDX18	1.11394	1.91105
	ENSG00000088247_KHSRP	0.30103	1.25551
	ENSG00000088256_GNA11	0	1.55047
	ENSG00000088280_ASAP3	0	1.26647
	ENSG00000088298_EDEM2	0	1.34967
	ENSG00000088305_DNMT3B	0.30103	1.45102
	ENSG00000088320_REM1	0	0
	ENSG00000088325_TPX2	0.60206	2.25283
	ENSG00000088340_FER1L4	0	0
	ENSG00000088356_PDRG1	0.477121	1.8598
	ENSG00000088367_EPB41L1	0	0
	ENSG00000088386_SLC15A1	0.30103	0
	ENSG00000088387_DOCK9	0	1.46613
	ENSG00000088448_ANKRD10	0	1.88502
	ENSG00000088451_TGDS	0	1.47958
	ENSG00000088538_DOCK3	0	0
	ENSG00000088543_C3orf18	0	0
	ENSG00000088682_COQ9	0.30103	1.95622
	ENSG00000088726_TMEM40	0	0
	ENSG00000088727_KIF9	0	0.628389
	ENSG00000088756_ARHGAP28	0	0.773055
	ENSG00000088766_CRLS1	0.30103	1.68806
	ENSG00000088782_DEFB127	0	0
	ENSG00000088808_PPP1R13B	0.60206	0
	ENSG00000088812_ATRN	0.30103	0.87564
	ENSG00000088826_SMOX	0	0
	ENSG00000088827_SIGLEC1	0	0
	ENSG00000088832_FKBP1A	0.30103	2.03015
	ENSG00000088833_NSFL1C	0.477121	1.29776
	ENSG00000088836_SLC4A11	0	0
	ENSG00000088854_C20orf194	0	0
	ENSG00000088876_ZNF343	0	0.525045
	ENSG00000088881_EBF4	0	0
	ENSG00000088882_CPXM1	0	0
	ENSG00000088888_MAVS	0	1.56644
	ENSG00000088899_LZTS3	0	0
	ENSG00000088926_F11	0.30103	0
	ENSG00000088930_XRN2	0.477121	1.80243
	ENSG00000088970_PLK1S1	0.30103	1.08493
	ENSG00000088986_DYNLL1	0.90309	2.46028
	ENSG00000088992_TESC	0.477121	1.66001
	ENSG00000089006_SNX5	0	1.84665
	ENSG00000089009_RPL6	0.69897	2.91865
	ENSG00000089012_SIRPG	0	0
	ENSG00000089022_MAPKAPK5	0.30103	1.69984
	ENSG00000089041_P2RX7	0	0
	ENSG00000089048_ESF1	0.477121	1.3518
	ENSG00000089050_RBBP9	0	0.50515
	ENSG00000089053_ANAPC5	0.69897	2.48234
	ENSG00000089057_SLC23A2	0	0.526339
	ENSG00000089060_SLC8B1	0.30103	1.81218
	ENSG00000089063_TMEM230	0	2.02898
	ENSG00000089091_DZANK1	0	0
	ENSG00000089094_KDM2B	0.477121	0.963788
	ENSG00000089101_C20orf26	0	0
	ENSG00000089116_LHX5	0	0
	ENSG00000089123_TASP1	0	0.944483
	ENSG00000089127_OAS1	0	0
	ENSG00000089154_GCN1L1	0.477121	1.7926
	ENSG00000089157_RPLP0	1.17609	3.05147
	ENSG00000089159_PXN	0	1.70105
	ENSG00000089163_SIRT4	0	0
	ENSG00000089169_RPH3A	0	0
	ENSG00000089177_KIF16B	0.477121	0.957128
	ENSG00000089195_TRMT6	0.30103	0.989895
	ENSG00000089199_CHGB	0	0
	ENSG00000089220_PEBP1	0.778151	2.39078
	ENSG00000089225_TBX5	0	0
	ENSG00000089234_BRAP	0	1.72493
	ENSG00000089248_ERP29	0.477121	2.40429
	ENSG00000089250_NOS1	0.30103	0
	ENSG00000089280_FUS	0.69897	2.33776
	ENSG00000089289_IGBP1	0	1.09272
	ENSG00000089327_FXYD5	0	2.09054
	ENSG00000089335_ZNF302	0	0
	ENSG00000089351_GRAMD1A	0	1.91882
	ENSG00000089356_FXYD3	0.30103	0
	ENSG00000089472_HEPH	0	1.46195
	ENSG00000089486_CDIP1	0	0
	ENSG00000089505_CMTM1	0	0
	ENSG00000089558_KCNH4	0	0
	ENSG00000089597_GANAB	0.69897	2.25059
	ENSG00000089639_GMIP	0	0
	ENSG00000089682_RBM41	0	1.60724
	ENSG00000089685_BIRC5	0.477121	2.08135
	ENSG00000089692_LAG3	0	0
	ENSG00000089693_MLF2	0	1.83998
	ENSG00000089723_OTUB2	0	0
	ENSG00000089737_DDX24	0.477121	1.91498
	ENSG00000089775_ZBTB25	0.30103	0.40824
	ENSG00000089818_NECAP1	0	1.16643
	ENSG00000089820_ARHGAP4	0.30103	1.58297
	ENSG00000089847_ANKRD24	0.30103	0
	ENSG00000089876_DHX32	0	1.42894
	ENSG00000089902_RCOR1	0.30103	0.39794
	ENSG00000089916_GPATCH2L	0.477121	0.794488
	ENSG00000090006_LTBP4	0	1.79727
	ENSG00000090013_BLVRB	1.14613	2.76831
	ENSG00000090020_SLC9A1	0	0.710963
	ENSG00000090054_SPTLC1	0	2.09781
	ENSG00000090060_PAPOLA	0.30103	2.16988
	ENSG00000090061_CCNK	0.60206	1.44994
	ENSG00000090097_PCBP4	0	0
	ENSG00000090104_RGS1	0	0
	ENSG00000090238_YPEL3	0	0
	ENSG00000090263_MRPS33	0.30103	2.03922
	ENSG00000090266_NDUFB2	0.69897	2.50583
	ENSG00000090273_NUDC	0.778151	2.55511
	ENSG00000090316_MAEA	0	1.81258
	ENSG00000090339_ICAM1	0	1.06483
	ENSG00000090372_STRN4	0	1.82289
	ENSG00000090376_IRAK3	0	0
	ENSG00000090382_LYZ	0	0
	ENSG00000090402_SI	0	0
	ENSG00000090432_MUL1	0	1.19396
	ENSG00000090447_TFAP4	0	0
	ENSG00000090470_PDCD7	0	1.0086
	ENSG00000090487_SPG21	0.477121	2.00689
	ENSG00000090512_FETUB	0	0
	ENSG00000090520_DNAJB11	0.30103	1.93747
	ENSG00000090530_LEPREL1	0	0
	ENSG00000090534_THPO	0.30103	1.04179
	ENSG00000090539_CHRD	0	0
	ENSG00000090554_FLT3LG	0	0
	ENSG00000090565_RAB11FIP3	0	0.568202
	ENSG00000090581_GNPTG	0	1.73464
	ENSG00000090612_ZNF268	0	1.5605
	ENSG00000090615_GOLGA3	0	0.574031
	ENSG00000090621_PABPC4	0.30103	2.18817
	ENSG00000090659_CD209	0	0
	ENSG00000090661_CERS4	0	0
	ENSG00000090674_MCOLN1	0	1.72941
	ENSG00000090686_USP48	0.30103	2.03902
	ENSG00000090776_EFNB1	0	0
	ENSG00000090857_PDPR	0	1.4133
	ENSG00000090861_AARS	0.30103	2.3025
	ENSG00000090863_GLG1	0.30103	1.67108
	ENSG00000090889_KIF4A	0	1.25912
	ENSG00000090905_TNRC6A	0.477121	0.781755
	ENSG00000090920_FCGBP	0.30103	0
	ENSG00000090924_PLEKHG2	0	0.699838
	ENSG00000090932_DLL3	0	0
	ENSG00000090971_NAT14	0	1.48799
	ENSG00000090975_PITPNM2	0	0.945961
	ENSG00000090989_EXOC1	0.30103	1.88338
	ENSG00000091009_RBM27	0.477121	1.60173
	ENSG00000091010_POU4F3	0	0
	ENSG00000091039_OSBPL8	0.60206	1.76275
	ENSG00000091073_DTX2	0	1.22427
	ENSG00000091106_NLRC4	0	0
	ENSG00000091127_PUS7	0.60206	1.8418
	ENSG00000091128_LAMB4	0	0
	ENSG00000091129_NRCAM	0.30103	0.611723
	ENSG00000091136_LAMB1	0.30103	1.29623
	ENSG00000091137_SLC26A4	0	0
	ENSG00000091138_SLC26A3	0.30103	0
	ENSG00000091140_DLD	0.60206	2.48002
	ENSG00000091157_WDR7	0.30103	1.46195
	ENSG00000091164_TXNL1	0.30103	2.15406
	ENSG00000091181_IL5RA	0	0
	ENSG00000091262_ABCC6	0	0
	ENSG00000091317_CMTM6	0.477121	1.74811
	ENSG00000091409_ITGA6	0	0
	ENSG00000091428_RAPGEF4	0	0
	ENSG00000091436_MLTK	0.60206	1.58467
	ENSG00000091482_SMPX	0	0
	ENSG00000091483_FH	0	2.38046
	ENSG00000091490_SEL1L3	0.477121	2.10127
	ENSG00000091513_TF	0	0
	ENSG00000091527_CDV3	0	1.87355
	ENSG00000091536_MYO15A	0	0
	ENSG00000091542_ALKBH5	0	1.51772
	ENSG00000091583_APOH	0	0
	ENSG00000091592_NLRP1	0	0.956168
	ENSG00000091622_PITPNM3	0	0
	ENSG00000091640_SPAG7	0	1.31239
	ENSG00000091651_ORC6	0.30103	1.68886
	ENSG00000091656_ZFHX4	0.30103	0
	ENSG00000091664_SLC17A6	0	0
	ENSG00000091704_CPA1	0	0
	ENSG00000091732_ZC3HC1	0	1.86046
	ENSG00000091831_ESR1	0.477121	0
	ENSG00000091844_RGS17	0.30103	0.833784
	ENSG00000091879_ANGPT2	0	0.4133
	ENSG00000091947_TMEM101	0.477121	1.81178
	ENSG00000091972_CD200	0	0
	ENSG00000091986_CCDC80	0	0
	ENSG00000092009_CMA1	0	0
	ENSG00000092010_PSME1	0.30103	1.91735
	ENSG00000092020_PPP2R3C	0.30103	1.73807
	ENSG00000092036_HAUS4	0	1.84751
	ENSG00000092051_JPH4	0	0
	ENSG00000092054_MYH7	0	0
	ENSG00000092067_CEBPE	0	0
	ENSG00000092068_SLC7A8	0.30103	1.14426
	ENSG00000092094_OSGEP	0.477121	1.46404
	ENSG00000092096_SLC22A17	0	0
	ENSG00000092098_RNF31	0	1.8253
	ENSG00000092108_SCFD1	0.778151	2.18076
	ENSG00000092140_G2E3	0	1.67651
	ENSG00000092148_HECTD1	0.477121	1.61982
	ENSG00000092199_HNRNPC	0.69897	2.91093
	ENSG00000092200_RPGRIP1	0	0
	ENSG00000092201_SUPT16H	0	2.17088
	ENSG00000092203_TOX4	0.90309	0.746634
	ENSG00000092208_GEMIN2	0	1.34104
	ENSG00000092295_TGM1	0	0
	ENSG00000092330_TINF2	0	0
	ENSG00000092345_DAZL	0	0
	ENSG00000092377_TBL1Y	0	0
	ENSG00000092421_SEMA6A	0.30103	0.340444
	ENSG00000092439_TRPM7	0.30103	1.62685
	ENSG00000092445_TYRO3	0	1.11059
	ENSG00000092470_WDR76	0.477121	1.43056
	ENSG00000092529_CAPN3	0	0
	ENSG00000092531_SNAP23	0.30103	2.10127
	ENSG00000092607_TBX15	0.477121	0
	ENSG00000092621_PHGDH	0	1.73336
	ENSG00000092758_COL9A3	0	0
[truncated: 55,775 more rows]

## Sheet: Fig.2e
	Fig.2e
	log10(Gene_length)	Density	Condition
	1.05	0	IL_200k
	1.15	0	IL_200k
	1.25	0	IL_200k
	1.35	0	IL_200k
	1.45	0	IL_200k
	1.55	0	IL_200k
	1.65	0	IL_200k
	1.75	0	IL_200k
	1.85	0	IL_200k
	1.95	0	IL_200k
	2.05	0.000941308	IL_200k
	2.15	0.000454733	IL_200k
	2.25	0	IL_200k
	2.35	0.00376523	IL_200k
	2.45	0.0089066	IL_200k
	2.55	0.022061	IL_200k
	2.65	0.040521	IL_200k
	2.75	0.138624	IL_200k
	2.85	0.142769	IL_200k
	2.95	0.145471	IL_200k
	3.05	0.13664	IL_200k
	3.15	0.126349	IL_200k
	3.25	0.0906083	IL_200k
	3.35	0.0547391	IL_200k
	3.45	0.0370433	IL_200k
	3.55	0.0234332	IL_200k
	3.65	0.0140798	IL_200k
	3.75	0.0069016	IL_200k
	3.85	0.00308363	IL_200k
	3.95	0.00267765	IL_200k
	4.05	0.000753245	IL_200k
	4.15	6.06974e-05	IL_200k
	4.25	0	IL_200k
	4.35	0.00011642	IL_200k
	4.45	0	IL_200k
	4.55	0	IL_200k
	4.65	0	IL_200k
	4.75	0	IL_200k
	4.85	0	IL_200k
	4.95	0	IL_200k
	1.05	0	smSBS
	1.15	0	smSBS
	1.25	0	smSBS
	1.35	0	smSBS
	1.45	0	smSBS
	1.55	0	smSBS
	1.65	0	smSBS
	1.75	0.000120824	smSBS
	1.85	0.00132906	smSBS
	1.95	0.001027	smSBS
	2.05	0.00205401	smSBS
	2.15	0.00283936	smSBS
	2.25	0.00108742	smSBS
	2.35	0.0035039	smSBS
	2.45	0.0104513	smSBS
	2.55	0.0230774	smSBS
	2.65	0.0390262	smSBS
	2.75	0.138827	smSBS
	2.85	0.0993173	smSBS
	2.95	0.129221	smSBS
	3.05	0.0942427	smSBS
	3.15	0.0991361	smSBS
	3.25	0.0869933	smSBS
	3.35	0.0674198	smSBS
	3.45	0.0657283	smSBS
	3.55	0.0457923	smSBS
	3.65	0.0333474	smSBS
	3.75	0.0283332	smSBS
	3.85	0.0111158	smSBS
	3.95	0.0102096	smSBS
	4.05	0.00410802	smSBS
	4.15	0.000664532	smSBS
	4.25	6.0412e-05	smSBS
	4.35	0.000483296	smSBS
	4.45	0	smSBS
	4.55	0.000483296	smSBS
	4.65	0	smSBS
	4.75	0	smSBS
	4.85	0	smSBS
	4.95	0	smSBS

## Sheet: Fig.2f
	Fig.2f
	Gene body percentile (5'->3')	Coverage
		smSBS	Illumina
	1	0.971057	0
	2	1	0.0595041
	3	0.858586	0.107299
	4	0.723193	0.152796
	5	0.616744	0.195687
	6	0.608003	0.239047
	7	0.496503	0.276829
	8	0.398019	0.314424
	9	0.301865	0.349468
	10	0.215035	0.382637
	11	0.165695	0.415844
	12	0.130148	0.444279
	13	0.107226	0.473961
	14	0.0945998	0.50188
	15	0.0839161	0.529518
	16	0.0508936	0.557277
	17	0.0421523	0.584072
	18	0.0477855	0.608588
	19	0.0312743	0.630244
	20	0.0332168	0.65401
	21	0.03108	0.670895
	22	0.0252525	0.693761
	23	0.0339938	0.707692
	24	0.0223388	0.726039
	25	0.0213675	0.742615
	26	0.0190365	0.763868
	27	0.0238928	0.777115
	28	0.0149573	0.796541
	29	0.020202	0.808081
	30	0.02331	0.818516
	31	0.0223388	0.829054
	32	0.0270008	0.842976
	33	0.0260295	0.853626
	34	0.0184538	0.861473
	35	0.0254468	0.873914
	36	0.028749	0.892739
	37	0.0283605	0.896414
	38	0.0258353	0.907064
	39	0.0316628	0.919092
	40	0.0304973	0.926414
	41	0.0203963	0.935874
	42	0.0219503	0.946018
	43	0.021756	0.950237
	44	0.0322455	0.958459
	45	0.0308858	0.966934
	46	0.03108	0.972287
	47	0.0221445	0.976806
	48	0.013986	0.978718
	49	0.00543901	0.980893
	50	0.00971251	0.988122
	51	0	0.988581
	52	0.0118493	0.987831
	53	0.017094	0.994834
	54	0.0168998	0.995369
	55	0.013986	0.9883
	56	0.0159285	0.997591
	57	0.0145688	0.999409
	58	0.0141803	0.998434
	59	0.0242813	1
	60	0.0291375	0.996494
	61	0.027195	0.990728
	62	0.026418	0.986294
	63	0.0266123	0.98845
	64	0.0324398	0.986584
	65	0.0306915	0.981165
	66	0.03108	0.987475
	67	0.036519	0.979112
	68	0.0392385	0.972831
	69	0.041181	0.967834
	70	0.0452603	0.967009
	71	0.0454545	0.954831
	72	0.0596348	0.953602
	73	0.0609946	0.949965
	74	0.0660451	0.94074
	75	0.0617716	0.936165
	76	0.0613831	0.933961
	77	0.0608003	0.927755
	78	0.0555556	0.923311
	79	0.0588578	0.919833
	80	0.0695416	0.914011
	81	0.0854701	0.915324
	82	0.101204	0.907899
	83	0.121406	0.905799
	84	0.122378	0.89723
	85	0.131507	0.885792
	86	0.142385	0.868889
	87	0.15404	0.849576
	88	0.163559	0.836844
	89	0.178904	0.816294
	90	0.183566	0.797075
	91	0.183761	0.771246
	92	0.208819	0.747105
	93	0.24728	0.725683
	94	0.29526	0.697539
	95	0.334887	0.661173
	96	0.379371	0.628632
	97	0.445416	0.590465
	98	0.50641	0.54059
	99	0.535936	0.479717
	100	0.428322	0.409619

## Sheet: Fig.3b-d
Fig.3b					Fig.3c					Fig.3d
Quad	mean	sd	condition		Quad	mean	sd	condition		Quad	mean	sd	condition
1	1.06316	0.839895	NHS_rep1		1	1.40429	0.986908	Bio4_rep1		1	1.31893	0.962122	Bio1_rep1
2	2.42688	1.37633	NHS_rep1		2	2.85452	1.55367	Bio4_rep1		2	2.71294	1.4111	Bio1_rep1
3	3.72937	1.81752	NHS_rep1		3	4.20928	2.04718	Bio4_rep1		3	4.01317	1.80665	Bio1_rep1
4	4.93031	2.16729	NHS_rep1		4	5.46042	2.42778	Bio4_rep1		4	5.18107	2.10389	Bio1_rep1
5	6.07818	2.54511	NHS_rep1		5	6.64296	2.82652	Bio4_rep1		5	6.28728	2.45508	Bio1_rep1
6	7.22111	2.95688	NHS_rep1		6	7.80067	3.24788	Bio4_rep1		6	7.32307	2.79844	Bio1_rep1
7	8.30153	3.3529	NHS_rep1		7	8.88678	3.68176	Bio4_rep1		7	8.27082	3.17216	Bio1_rep1
8	9.34682	3.75885	NHS_rep1		8	9.92552	4.10535	Bio4_rep1		8	9.13212	3.54145	Bio1_rep1
9	10.3191	4.15383	NHS_rep1		9	10.8756	4.54044	Bio4_rep1		9	9.91801	3.9427	Bio1_rep1
10	11.2831	4.57189	NHS_rep1		10	11.8001	5.00145	Bio4_rep1		10	10.6696	4.37925	Bio1_rep1
11	12.1925	4.97814	NHS_rep1		11	12.6632	5.44629	Bio4_rep1		11	11.3306	4.79482	Bio1_rep1
12	13.0632	5.40852	NHS_rep1		12	13.5091	5.91633	Bio4_rep1		12	11.9579	5.23018	Bio1_rep1
13	13.9382	5.86419	NHS_rep1		13	14.3219	6.38744	Bio4_rep1		13	12.5477	5.66804	Bio1_rep1
14	14.8005	6.3555	NHS_rep1		14	15.0867	6.85427	Bio4_rep1		14	13.0941	6.09523	Bio1_rep1
15	15.6148	6.8321	NHS_rep1		15	15.7836	7.29277	Bio4_rep1		15	13.5609	6.469	Bio1_rep1
16	16.3842	7.27506	NHS_rep1		16	16.4043	7.69057	Bio4_rep1		16	13.9507	6.80839	Bio1_rep1
17	17.0881	7.69176	NHS_rep1		17	16.9584	8.05736	Bio4_rep1		17	14.2835	7.1	Bio1_rep1
18	17.7668	8.10135	NHS_rep1		18	17.4577	8.4028	Bio4_rep1		18	14.5641	7.34268	Bio1_rep1
19	18.3944	8.47871	NHS_rep1		19	17.9014	8.72733	Bio4_rep1		19	14.8013	7.55576	Bio1_rep1
20	18.9964	8.86055	NHS_rep1		20	18.2996	9.02889	Bio4_rep1		20	15.013	7.75464	Bio1_rep1
21	19.5715	9.24619	NHS_rep1		21	18.6606	9.30516	Bio4_rep1		21	15.2002	7.93918	Bio1_rep1
22	20.1404	9.64556	NHS_rep1		22	19.0047	9.59141	Bio4_rep1		22	15.3728	8.10392	Bio1_rep1
23	20.6759	10.0292	NHS_rep1		23	19.3296	9.85529	Bio4_rep1		23	15.5401	8.26487	Bio1_rep1
24	21.1784	10.4	NHS_rep1		24	19.6379	10.1258	Bio4_rep1		24	15.7101	8.42789	Bio1_rep1
1	1.24883	0.875017	NHS_rep2		1	1.45362	1.01941	Bio4_rep2		1	1.29285	0.982709	Bio1_rep2
2	2.74547	1.41798	NHS_rep2		2	2.91516	1.58986	Bio4_rep2		2	2.62062	1.48258	Bio1_rep2
3	4.12104	1.87369	NHS_rep2		3	4.30453	2.1036	Bio4_rep2		3	3.79018	1.88991	Bio1_rep2
4	5.39573	2.25263	NHS_rep2		4	5.57263	2.51854	Bio4_rep2		4	4.80408	2.19672	Bio1_rep2
5	6.60391	2.64526	NHS_rep2		5	6.78242	2.95407	Bio4_rep2		5	5.70137	2.51218	Bio1_rep2
6	7.82328	3.11001	NHS_rep2		6	7.93774	3.396	Bio4_rep2		6	6.61105	2.83724	Bio1_rep2
7	8.9664	3.54385	NHS_rep2		7	8.99941	3.8254	Bio4_rep2		7	7.45979	3.15966	Bio1_rep2
8	10.0817	3.99709	NHS_rep2		8	9.97005	4.25144	Bio4_rep2		8	8.1808	3.473	Bio1_rep2
9	11.1185	4.44287	NHS_rep2		9	10.8795	4.69439	Bio4_rep2		9	8.77383	3.77092	Bio1_rep2
10	12.1631	4.93078	NHS_rep2		10	11.7327	5.14857	Bio4_rep2		10	9.38264	4.12403	Bio1_rep2
11	13.1351	5.39235	NHS_rep2		11	12.5149	5.58444	Bio4_rep2		11	9.91241	4.46604	Bio1_rep2
12	14.0659	5.86296	NHS_rep2		12	13.2561	6.02702	Bio4_rep2		12	10.424	4.82836	Bio1_rep2
13	14.9921	6.36504	NHS_rep2		13	13.9575	6.47236	Bio4_rep2		13	10.9227	5.19336	Bio1_rep2
14	15.9333	6.91444	NHS_rep2		14	14.6129	6.89933	Bio4_rep2		14	11.371	5.53297	Bio1_rep2
15	16.8113	7.43097	NHS_rep2		15	15.2183	7.30681	Bio4_rep2		15	11.7587	5.8443	Bio1_rep2
16	17.6332	7.91102	NHS_rep2		16	15.7613	7.69422	Bio4_rep2		16	12.0814	6.10893	Bio1_rep2
17	18.403	8.3795	NHS_rep2		17	16.24	8.04177	Bio4_rep2		17	12.3689	6.34785	Bio1_rep2
18	19.1272	8.82824	NHS_rep2		18	16.6648	8.36142	Bio4_rep2		18	12.6246	6.55586	Bio1_rep2
19	19.8109	9.25295	NHS_rep2		19	17.0476	8.65386	Bio4_rep2		19	12.8506	6.74212	Bio1_rep2
20	20.4737	9.68192	NHS_rep2		20	17.3975	8.93051	Bio4_rep2		20	13.0558	6.91213	Bio1_rep2
21	21.1174	10.1179	NHS_rep2		21	17.7156	9.19432	Bio4_rep2		21	13.2411	7.07313	Bio1_rep2
22	21.7295	10.5515	NHS_rep2		22	18.0078	9.42944	Bio4_rep2		22	13.4198	7.22603	Bio1_rep2
23	22.3137	10.9731	NHS_rep2		23	18.2813	9.66126	Bio4_rep2		23	13.5769	7.36322	Bio1_rep2
24	22.8711	11.3925	NHS_rep2		24	18.5335	9.86909	Bio4_rep2		24	13.7011	7.47064	Bio1_rep2

## Sheet: Fig.3f
	Fig.3f
	Quad	mean	sd	condition
	1	0	0	NHS_rep1
	2	0.000928773	0.000705556	NHS_rep1
	3	0.00931975	0.00230853	NHS_rep1
	4	0.018031	0.00327963	NHS_rep1
	5	0.0225788	0.00382307	NHS_rep1
	6	0.0296567	0.00336216	NHS_rep1
	7	0.0273187	0.0032013	NHS_rep1
	8	0.0292083	0.00469646	NHS_rep1
	9	0.0251729	0.00412866	NHS_rep1
	10	0.030041	0.00363245	NHS_rep1
	11	0.0274148	0.0032083	NHS_rep1
	12	0.0274789	0.00381118	NHS_rep1
	13	0.0261658	0.00362083	NHS_rep1
	14	0.0298168	0.00350163	NHS_rep1
	15	0.0311619	0.00308716	NHS_rep1
	16	0.0307456	0.00406941	NHS_rep1
	17	0.0317384	0.00375376	NHS_rep1
	18	0.0334038	0.00416809	NHS_rep1
	19	0.035998	0.00442194	NHS_rep1
	20	0.0356777	0.00314144	NHS_rep1
	21	0.0385921	0.00444649	NHS_rep1
	22	0.0487446	0.00367557	NHS_rep1
	23	0.0719959	0.00583056	NHS_rep1
	24	0.33881	0.0108011	NHS_rep1
	1	0	0	NHS_rep2
	2	0.00111738	0.000371174	NHS_rep2
	3	0.0102876	0.00193932	NHS_rep2
	4	0.0184368	0.00288109	NHS_rep2
	5	0.0226559	0.00346734	NHS_rep2
	6	0.025642	0.00347139	NHS_rep2
	7	0.0259503	0.002989	NHS_rep2
	8	0.0265667	0.00248187	NHS_rep2
	9	0.0245054	0.00255427	NHS_rep2
	10	0.0251026	0.00372617	NHS_rep2
	11	0.0245824	0.00210721	NHS_rep2
	12	0.0254494	0.00296933	NHS_rep2
	13	0.0266823	0.00280929	NHS_rep2
	14	0.0284933	0.00319538	NHS_rep2
	15	0.0290712	0.00295382	NHS_rep2
	16	0.0305161	0.00223131	NHS_rep2
	17	0.0332132	0.00291666	NHS_rep2
	18	0.0328857	0.00266999	NHS_rep2
	19	0.0343114	0.0026581	NHS_rep2
	20	0.0356021	0.00261553	NHS_rep2
	21	0.0405726	0.00419011	NHS_rep2
	22	0.046853	0.00384667	NHS_rep2
	23	0.0689695	0.00333796	NHS_rep2
	24	0.362533	0.0102751	NHS_rep2
	1	0	0	Bio4_rep1
	2	0.00299832	0.00221232	Bio4_rep1
	3	0.0123531	0.0032842	Bio4_rep1
	4	0.0172703	0.00533631	Bio4_rep1
	5	0.0236268	0.00779373	Bio4_rep1
	6	0.025066	0.00709289	Bio4_rep1
	7	0.0283041	0.00797375	Bio4_rep1
	8	0.0275846	0.00831657	Bio4_rep1
	9	0.0305829	0.00677424	Bio4_rep1
	10	0.0307028	0.00728181	Bio4_rep1
	11	0.0314224	0.0100293	Bio4_rep1
	12	0.0360998	0.00748852	Bio4_rep1
	13	0.03574	0.00724378	Bio4_rep1
	14	0.0401775	0.00651564	Bio4_rep1
	15	0.0372991	0.00888993	Bio4_rep1
	16	0.0423363	0.00882062	Bio4_rep1
	17	0.0405373	0.00973118	Bio4_rep1
	18	0.042936	0.0105773	Bio4_rep1
	19	0.0424562	0.0100538	Bio4_rep1
	20	0.0447349	0.00992708	Bio4_rep1
	21	0.0436556	0.0101902	Bio4_rep1
	22	0.055409	0.0119504	Bio4_rep1
	23	0.0832334	0.00934512	Bio4_rep1
	24	0.225474	0.0257641	Bio4_rep1
	1	0	0	Bio4_rep2
	2	0.00197995	0.00119231	Bio4_rep2
	3	0.0100261	0.002227	Bio4_rep2
	4	0.0155447	0.00320398	Bio4_rep2
	5	0.0222849	0.00265613	Bio4_rep2
	6	0.0270874	0.0042431	Bio4_rep2
	7	0.0312158	0.00530567	Bio4_rep2
	8	0.0300784	0.00296239	Bio4_rep2
	9	0.0311315	0.00427864	Bio4_rep2
	10	0.0320583	0.00400629	Bio4_rep2
	11	0.0335327	0.0060762	Bio4_rep2
	12	0.034628	0.0059877	Bio4_rep2
	13	0.0397675	0.00535274	Bio4_rep2
	14	0.0398096	0.00598565	Bio4_rep2
	15	0.0435167	0.00286989	Bio4_rep2
	16	0.0431376	0.00459788	Bio4_rep2
	17	0.0411155	0.00489152	Bio4_rep2
	18	0.0437274	0.00540832	Bio4_rep2
	19	0.0436852	0.0057679	Bio4_rep2
	20	0.0488247	0.00522079	Bio4_rep2
	21	0.0521105	0.00604731	Bio4_rep2
	22	0.057924	0.00966928	Bio4_rep2
	23	0.0820625	0.00691108	Bio4_rep2
	24	0.194751	0.0103676	Bio4_rep2
	1	0	0	Bio1_rep1
	2	0.00594732	0.00291028	Bio1_rep1
	3	0.0221963	0.00413762	Bio1_rep1
	4	0.0347281	0.00614139	Bio1_rep1
	5	0.0452421	0.0109575	Bio1_rep1
	6	0.046198	0.0103494	Bio1_rep1
	7	0.0450297	0.00903422	Bio1_rep1
	8	0.048322	0.00571943	Bio1_rep1
	9	0.0464104	0.0104696	Bio1_rep1
	10	0.0430119	0.00868039	Bio1_rep1
	11	0.0416313	0.0103825	Bio1_rep1
	12	0.0407816	0.00656647	Bio1_rep1
	13	0.0432243	0.00754758	Bio1_rep1
	14	0.0482158	0.00890276	Bio1_rep1
	15	0.0446049	0.00805421	Bio1_rep1
	16	0.0431181	0.00684984	Bio1_rep1
	17	0.0395072	0.0082198	Bio1_rep1
	18	0.0363212	0.00934579	Bio1_rep1
	19	0.0351529	0.00510596	Bio1_rep1
	20	0.0377018	0.00897477	Bio1_rep1
	21	0.0366398	0.00617265	Bio1_rep1
	22	0.0374894	0.00730128	Bio1_rep1
	23	0.0539507	0.00989844	Bio1_rep1
	24	0.124575	0.0155579	Bio1_rep1
	1	0	0	Bio1_rep2
	2	0.00444263	0.00189333	Bio1_rep2
	3	0.0186265	0.00294513	Bio1_rep2
	4	0.0296311	0.00447375	Bio1_rep2
	5	0.0383941	0.00519457	Bio1_rep2
	6	0.0476462	0.00584481	Bio1_rep2
	7	0.0485021	0.00655544	Bio1_rep2
	8	0.0457306	0.00483266	Bio1_rep2
	9	0.0392093	0.00604702	Bio1_rep2
	10	0.037905	0.00349057	Bio1_rep2
	11	0.0356226	0.00542419	Bio1_rep2
	12	0.0392908	0.00553094	Bio1_rep2
	13	0.0456898	0.00450847	Bio1_rep2
	14	0.046342	0.00661826	Bio1_rep2
	15	0.0433666	0.00318588	Bio1_rep2
	16	0.0418993	0.00521975	Bio1_rep2
	17	0.0410434	0.00513746	Bio1_rep2
	18	0.0434889	0.00532844	Bio1_rep2
	19	0.0432036	0.00693223	Bio1_rep2
	20	0.0435297	0.004883	Bio1_rep2
	21	0.0462197	0.00644202	Bio1_rep2
	22	0.0562869	0.0125298	Bio1_rep2
	23	0.0691665	0.0169812	Bio1_rep2
	24	0.0947626	0.0354787	Bio1_rep2

[truncated: 7 more sheets: Fig.3g, Fig.3e, Fig.4c, Fig.4d, Fig.4e, Fig.4f, Fig.4g]
